# Supplementary material for: Short-lived metal-centered excited state initiates iron-methionine photodissociation in ferrous cytochrome c
Source: Nat Commun. 2021 Feb 17;12:1086. doi: 10.1038/s41467-021-21423-w (PMC7889893; doi:10.1038/s41467-021-21423-w)
Supplement: Supplementary file 3 — Source Data [file 41467_2021_21423_MOESM3_ESM.zip]

Archive with 2 entries (2 files):
- Source_Data_XES.xlsx
- Source_Data_XSS.xlsx
