# Supplementary material for: Short-lived metal-centered excited state initiates iron-methionine photodissociation in ferrous cytochrome c
Source: Nat Commun. 2021 Feb 17;12:1086. doi: 10.1038/s41467-021-21423-w (PMC7889893; doi:10.1038/s41467-021-21423-w)
Supplement: Supplementary file 3 — Source Data [file 41467_2021_21423_MOESM3_ESM.zip › Source_Data_XES.xlsx]

## Sheet: delays
-0.15
-0.1
-0.05
-5.55112e-17
0.05
0.1
0.15
0.2
0.25
0.3
0.35
0.4
0.45
0.5
0.55
0.6
0.65
0.7
0.75
0.8
0.85

## Sheet: energies
7082.45
7082.3
7082.14
7081.98
7081.82
7081.66
7081.5
7081.35
7081.19
7081.03
7080.87
7080.72
7080.56
7080.4
7080.24
7080.09
7079.93
7079.77
7079.61
7079.46
7079.3
7079.14
7078.99
7078.83
7078.67
7078.52
7078.36
7078.2
7078.05
7077.89
7077.73
7077.58
7077.42
7077.27
7077.11
7076.95
7076.8
7076.64
7076.49
7076.33
7076.18
7076.02
7075.87
7075.71
7075.56
7075.4
7075.25
7075.09
7074.94
7074.78
7074.63
7074.47
7074.32
7074.16
7074.01
7073.86
7073.7
7073.55
7073.39
7073.24
7073.09
7072.93
7072.78
7072.63
7072.47
7072.32
7072.16
7072.01
7071.86
7071.71
7071.55
7071.4
7071.25
7071.09
7070.94
7070.79
7070.64
7070.48
7070.33
7070.18
7070.03
7069.88
7069.72
7069.57
7069.42
7069.27
7069.12
7068.96
7068.81
7068.66
7068.51
7068.36
7068.21
7068.06
7067.91
7067.75
7067.6
7067.45
7067.3
7067.15
7067
7066.85
7066.7
7066.55
7066.4
7066.25
7066.1
7065.95
7065.8
7065.65
7065.5
7065.35
7065.2
7065.05
7064.9
7064.75
7064.6
7064.45
7064.3
7064.16
7064.01
7063.86
7063.71
7063.56
7063.41
7063.26
7063.11
7062.97
7062.82
7062.67
7062.52
7062.37
7062.22
7062.08
7061.93
7061.78
7061.63
7061.49
7061.34
7061.19
7061.04
7060.9
7060.75
7060.6
7060.46
7060.31
7060.16
7060.01
7059.87
7059.72
7059.57
7059.43
7059.28
7059.14
7058.99
7058.84
7058.7
7058.55
7058.41
7058.26
7058.11
7057.97
7057.82
7057.68
7057.53
7057.39
7057.24
7057.1
7056.95
7056.81
7056.66
7056.52
7056.37
7056.23
7056.08
7055.94
7055.79
7055.65
7055.5
7055.36
7055.22
7055.07
7054.93
7054.78
7054.64
7054.5
7054.35
7054.21
7054.07
7053.92
7053.78
7053.64
7053.49
7053.35
7053.21
7053.06
7052.92
7052.78
7052.64
7052.49
7052.35
7052.21
7052.07
7051.92
7051.78
7051.64
7051.5
7051.36
7051.21
7051.07
7050.93
7050.79
7050.65
7050.51
7050.36
7050.22
7050.08
7049.94
7049.8
7049.66
7049.52
7049.38
7049.24
7049.1
7048.95
7048.81
7048.67
7048.53
7048.39
7048.25
7048.11
7047.97
7047.83
7047.69
7047.55
7047.41
7047.27
7047.13
7047
7046.86
7046.72
7046.58
7046.44
7046.3
7046.16
7046.02
7045.88
7045.74
7045.61
7045.47
7045.33
7045.19
7045.05
7044.91
7044.78
7044.64
7044.5
7044.36
7044.22
7044.09
7043.95
7043.81
7043.67
7043.54
7043.4
7043.26
7043.12
7042.99
7042.85
7042.71
7042.58
7042.44
7042.3
7042.17
7042.03
7041.89
7041.76
7041.62
7041.48
7041.35
7041.21
7041.08
7040.94
7040.81
7040.67
7040.53
7040.4
7040.26
7040.13
7039.99
7039.86
7039.72
7039.59
7039.45
7039.32
7039.18
7039.05
7038.91
7038.78
7038.64
7038.51
7038.38
7038.24
7038.11
7037.97
7037.84
7037.7
7037.57
7037.44
7037.3
7037.17
7037.04
7036.9
7036.77
7036.64
7036.5
7036.37
7036.24
7036.1
7035.97
7035.84
7035.71
7035.57
7035.44
7035.31
7035.18
7035.04
7034.91
7034.78
7034.65
7034.52
7034.38
7034.25
7034.12
7033.99
7033.86
7033.73
7033.59
7033.46
7033.33
7033.2
7033.07
7032.94
7032.81
7032.68
7032.55
7032.42
7032.28
7032.15
7032.02
7031.89
7031.76
7031.63
7031.5
7031.37
7031.24
7031.11
7030.98
7030.85
7030.72
7030.59
7030.47
7030.34
7030.21
7030.08
7029.95
7029.82
7029.69
7029.56
7029.43
7029.3
7029.18
7029.05
7028.92
7028.79
7028.66
7028.53
7028.41
7028.28
7028.15
7028.02
7027.89
7027.77
7027.64
7027.51
7027.38
7027.26
7027.13
7027
7026.87

## Sheet: data
9.29661e-05	8.24038e-05	-0.00017537	0.000482103	0.000465233	0.000506093	0.000375438	0.000792767	0.00052242	0.00054931	-0.000100581	3.77365e-06	0.000387372	0.000261827	0.000281145	0.000427326	-0.000319942	0.00027224	0.000564427	2.09319e-05	0.000233719
6.47353e-05	-4.35853e-06	-6.03768e-05	-0.000443464	-7.99419e-05	-9.32106e-05	7.28621e-05	-0.000257814	-0.000284879	-3.56224e-05	3.92189e-05	-0.00039623	-0.000203143	0.000196054	-0.000202944	-0.000335828	-0.000135307	0.000238626	-0.000649144	-4.60125e-05	-9.74923e-05
-0.000305261	-0.00052285	0.000828111	3.34531e-05	-8.26653e-06	0.000131263	-1.04615e-05	-0.000317823	-0.000284481	-8.42993e-05	-0.000293459	-0.000211705	0.000179537	1.58995e-06	0.000188896	-4.89933e-05	-0.000327988	-7.73785e-05	0.000230766	-0.000462881	-2.86226e-05
8.72611e-05	-0.00017529	8.80286e-05	-0.00018033	-0.000641646	-0.000468566	-0.000409628	-0.000319156	-0.000203594	3.43559e-05	0.000492048	-3.38891e-05	-8.99149e-05	-0.000375283	-0.000183084	-0.000466764	-0.000409853	4.7508e-05	0.000248131	-0.000419477	-0.000399607
0.000218532	0.000179747	-0.000398279	1.86634e-05	-0.000224002	-8.52655e-05	-0.000310394	-0.000325678	-0.000436529	-0.00041035	-0.000275981	-0.000590702	-0.000143918	-0.000314839	-9.51226e-05	-0.000450932	-0.000731054	-0.000564481	-0.000594738	-0.000146287	-0.000419174
-0.000510458	0.000646216	-0.000135758	-0.00029815	-0.000657164	-0.000242514	-0.000295735	-0.000378286	-0.000292096	-0.00084189	-0.000487976	-0.00045215	-0.000324583	-0.000930127	-0.000432099	6.48652e-05	-0.000408625	-0.000364032	-0.000632649	-0.000325704	-0.000506669
0.000447938	-0.00031985	-0.000128088	0.00073256	-0.000255109	0.000232416	-0.000189645	0.000435089	0.000446942	0.000100749	0.000397871	-9.914e-05	-0.000279096	-3.03154e-05	-0.000320076	0.000332852	0.000129456	-4.31391e-06	3.74246e-05	0.000108575	0.000219844
0.000157889	-0.000181677	2.37881e-05	-0.000247472	-0.000362769	0.000151814	0.000183921	-3.28212e-05	-8.16599e-05	-0.000153741	-0.000339417	-8.36605e-06	-0.000239792	-0.000282392	-0.000212339	-0.000213027	0.000193044	0.000361734	-9.96702e-05	0.000350024	-0.00012306
-0.000158593	0.00026535	-0.000106757	-0.000309693	-0.000298393	0.000367594	-0.000125757	0.000307829	-0.000535663	-0.00056309	-0.000484979	-0.00025776	-0.000190713	-0.000364827	-0.00041241	-0.000398735	-2.24513e-05	-0.00029589	-0.000353771	-0.000160844	-0.00026823
0.000345401	-0.000145802	-0.000199599	1.48732e-05	-0.00012937	-0.000217532	-0.000385667	-0.000325819	0.000222139	4.66954e-05	-1.44536e-05	-0.000499828	-1.10787e-05	-0.000417255	-0.000308944	0.000276874	-0.000497436	-0.000297055	-0.000238051	-0.000477338	-8.47754e-05
-0.000456389	0.00023865	0.000217739	-0.00039377	0.0001194	-0.000182296	-0.000391067	-0.000106262	-0.000154787	-0.000492605	-0.000157803	0.000566153	-0.000163612	-0.000166077	-0.00038653	-0.000784335	0.000207368	-0.000206397	-0.00011037	-0.000407295	-0.000241196
-0.000322909	0.000142561	0.000180348	0.000240866	0.000566735	0.000446083	0.00109041	0.000396554	8.29193e-06	0.000511066	0.000859528	0.000737051	0.000507599	0.000305247	0.000534987	0.000349823	0.000781643	0.000525183	0.000712332	0.000707016	0.000303228
-0.000178268	0.000310145	-0.000131877	-0.000110815	-0.000187573	-0.000366019	0.000179389	5.80882e-05	-0.000422525	-9.08861e-05	0.000111752	-0.000151292	-0.000189219	0.000153888	-0.000673413	-4.90603e-06	-0.000364439	-0.000603428	0.000170523	-0.000125224	-9.62833e-07
0.000257928	2.51787e-06	-0.000260446	-0.000172217	4.38671e-05	-0.000824733	-0.00040048	-0.000279744	-0.000455249	-0.000107143	-0.000647808	-0.000582076	-0.000386004	-0.000614819	-0.000330217	-0.000227844	-0.000419212	-7.46275e-05	-0.000512816	-0.000393967	-0.000351031
-0.000239049	0.000130205	0.000108844	6.3148e-05	0.000130765	-0.000194869	0.0001573	0.000140646	-0.000525798	-0.000280626	1.75869e-05	0.00038031	-2.55555e-06	-0.00066577	-6.01462e-05	-6.12279e-05	-0.000239761	-9.19697e-05	3.22389e-05	0.000294022	0.00013249
-0.000134249	0.000299883	-0.000165634	7.11466e-05	-0.000320233	-5.10316e-05	-0.000322976	-0.000463367	-0.000346554	-0.000111364	-0.000328166	-0.000436284	-0.000318959	9.56137e-05	-0.000189591	-0.000411251	-0.000156492	-0.000106526	-0.000258878	-0.000396362	-0.000205882
0.000395973	-0.000612334	0.000216361	-0.000768649	-0.00023367	-3.20539e-05	-0.000104922	5.86799e-05	-0.00061297	-0.000674258	-0.000436125	-0.000520319	-0.000192443	-0.000311669	-0.000108127	-9.07838e-05	-0.000382539	-8.11295e-05	0.000433447	0.000143693	-0.000140734
-2.46887e-05	-0.000450263	0.000474952	-8.80346e-05	-9.28166e-05	-0.000114262	0.000115147	-2.74752e-05	0.000228659	0.000287066	-1.16534e-05	0.000158691	8.20438e-05	-8.03008e-05	3.92548e-05	-1.29956e-05	0.000181583	7.97873e-05	0.000245933	-0.00012248	-0.000124806
0.000165966	-0.00017823	1.22646e-05	3.56851e-05	-2.58876e-05	0.000166039	2.03117e-05	0.000151078	-0.000253454	-0.000414911	0.000348073	0.000294797	0.000308173	-0.000126927	-0.000244002	-0.000115895	-4.31673e-05	0.000229768	-4.70532e-05	0.000288332	-0.000134494
0.00086747	-0.000804907	-6.25632e-05	-1.78593e-05	-0.000124424	-0.000258762	-0.000192706	-0.000152879	0.00012363	-0.000343793	0.000167965	-0.000289834	-9.34725e-05	-0.000256723	-0.000287457	-1.4962e-05	-0.000290363	-0.000276975	-0.000164678	-0.000314223	-1.04003e-05
0.000268915	-0.000227339	-4.15757e-05	8.62241e-05	-0.000115921	0.000288179	0.000212958	6.34086e-05	6.31741e-05	5.64763e-05	-0.000361307	1.87374e-06	0.00026366	-4.87474e-05	0.000107054	-0.000164119	0.000424573	-0.000196277	0.000125611	-6.12909e-05	0.000375183
7.87745e-06	0.000115857	-0.000123734	-0.000132666	-0.000165116	0.000316858	-0.000531877	-0.000402771	-0.000472192	-0.000245369	-0.00038462	-0.000472703	-0.000161728	-3.89839e-06	-0.000359372	-0.000283688	-5.49406e-05	-0.000134381	-0.000446305	-6.88917e-05	-0.000252482
0.000140251	0.000100014	-0.000240265	-0.000460707	-0.000108019	-0.000274095	-0.000180011	0.000137174	-0.000810708	-0.000283237	-0.000622924	2.12039e-06	-0.000356617	0.000144821	-0.000723189	-8.98695e-05	-0.000303445	-0.000114279	-0.000463213	7.39891e-05	-0.000286728
0.000479576	-3.73532e-05	-0.000442223	-0.000492436	-0.000723275	-0.000259544	-0.000547949	-0.000413818	-0.000866261	1.28741e-06	5.75676e-05	-0.000594572	-0.00029101	-0.000241705	-0.000701204	-0.000955784	0.000112484	-0.00108365	-0.000382586	0.000118139	-0.000322975
0.000365758	-0.000585539	0.000219781	0.000697323	8.47818e-05	0.000280187	0.000248197	0.000700553	0.000214794	0.000120642	0.000212412	0.000748028	0.000736414	0.000256585	0.000397453	-5.51346e-05	0.000120557	0.00029472	0.000116237	0.000731485	5.264e-05
-0.000115765	-0.000181749	0.000297514	3.82567e-05	-0.000726453	-0.000816071	-0.000365469	-0.000863338	-0.000454265	-0.0007347	-0.000385693	-0.000477982	-0.0010359	-0.00046255	-0.000233613	-7.4841e-05	-0.000424806	-0.00062612	-0.000483847	-0.000464117	-0.000403081
6.17185e-05	-0.000136756	7.50375e-05	-0.00013004	-0.00042266	-0.000120532	-0.000111999	-6.39018e-07	0.000103304	3.29682e-05	0.000242712	1.01548e-05	-0.000403663	-0.00041005	-0.000349196	-0.000147744	-0.000152354	6.81712e-05	0.000290102	-9.52287e-05	-0.000171867
0.000307668	-0.00018062	-0.000127048	-0.000106521	3.28486e-05	-0.000165792	-5.63318e-05	0.000147794	-0.000259263	-0.000267052	-0.000345132	-0.000492085	-0.00035176	-0.000120835	-0.000300531	-0.000451715	-0.000212448	5.46928e-06	7.93278e-05	9.4886e-05	-0.000170659
-0.000225306	0.000234479	-9.17313e-06	0.000432952	-3.61155e-05	0.000209216	0.000421601	0.00039249	0.000500058	0.000810029	0.000144301	0.000315118	0.000697694	0.000445523	9.95461e-05	0.0004097	-0.000327948	3.27731e-05	0.00018447	-0.000279304	0.000311844
0.000101474	-5.88967e-05	-4.25776e-05	-1.97189e-07	-4.78107e-05	-1.5269e-05	-9.32746e-06	0.000208439	0.0003667	-0.000156832	-1.86379e-05	-3.56245e-05	-0.000187505	3.10593e-05	5.96107e-05	0.000119652	0.000129712	0.000173229	3.10618e-06	-0.000408627	8.7381e-06
0.00050881	-0.000566945	5.81351e-05	6.58289e-05	-0.000242109	-0.000414196	-0.00022078	-0.000289369	-0.000335719	-0.000225259	0.000473284	-2.54537e-05	-0.000183429	-5.80302e-05	-3.88131e-05	-1.95306e-05	-0.000388416	2.99018e-05	1.09066e-05	-0.000181059	-0.000171978
-0.000333241	-0.000380652	0.000713893	-0.000123897	-0.000359631	-0.000230295	0.000277815	-0.000438278	-0.000398836	-0.000374224	3.92288e-05	-0.000731937	-0.000108879	-0.000533013	-0.000257804	-0.000204811	0.000320456	-0.000170153	-0.000239773	-0.000164055	-0.00011229
-4.90355e-05	0.000321796	-0.00027276	-0.000147419	0.000121067	-2.43404e-05	0.000167901	-4.65838e-05	-0.000151472	-0.000542283	-7.47661e-05	-9.44226e-05	-0.000299035	0.000301736	0.00028846	-0.000222159	-0.000325477	-0.000222334	-0.000329794	-0.000215695	0.000340191
0.000417174	-0.000116034	-0.00030114	-0.000159286	-0.000351591	-0.000430565	-4.8242e-05	9.72911e-05	0.000817589	-0.000110292	0.00022452	0.000184972	0.000323248	0.000212106	-0.000254418	1.14718e-05	7.07598e-05	-0.000829318	-1.50886e-05	0.000106503	0.000127889
-0.000496133	0.000356606	0.000139528	-0.000416587	-9.35994e-05	-0.000111867	-0.000488918	-0.000284077	0.000262256	0.000184297	-0.000521845	-0.000589512	-0.000508334	-0.000325444	3.79455e-05	-0.000622752	-0.000317738	-0.000235285	-0.000262979	-0.000594349	-0.000374295
-0.00016411	4.12795e-05	0.000122831	0.000436172	-0.000194648	5.39665e-05	-0.000150838	1.37495e-05	-0.000292233	-0.000179684	-0.000412865	-7.67106e-05	0.000218907	0.000148424	-0.000659016	0.000179877	-0.000260181	-0.000473536	-4.90109e-05	-0.000298992	-0.000304977
-0.000255513	0.000343072	-8.75591e-05	-9.13644e-05	-0.000577514	-0.000215311	-0.000492673	-0.000320328	-0.000265132	-0.000478512	-0.000133325	-0.000122251	-0.000259822	-0.000317537	-0.000392	-0.000463337	-0.000152663	-4.62206e-05	-0.000121993	-1.32949e-05	-0.000401815
0.000297375	-0.000376807	7.94321e-05	-0.000239658	0.000626195	-0.00015078	-0.000222214	-8.21124e-05	0.00010629	-0.000156079	-7.19533e-05	-0.000233544	0.000151834	-0.000641276	0.000421735	1.28155e-05	-8.78568e-05	1.20418e-06	0.000312336	0.00010462	0.000194813
0.000484463	-3.53344e-05	-0.000449129	7.02044e-05	-0.000173776	-0.000139913	-4.19911e-06	0.000101909	-6.20582e-05	-0.000217707	-0.000181641	-0.000309429	-0.000381266	2.34531e-05	-0.000412971	0.000559418	0.000196366	0.000271277	-0.000121889	-0.0002257	0.000209099
0.000516985	-0.000537114	2.01288e-05	-0.000106264	-0.000231815	-7.09543e-05	0.000334636	-5.85599e-05	0.000357474	-0.000200483	-3.88021e-05	0.000200793	1.80356e-05	0.000332664	0.000280902	0.000106296	0.00050668	0.000301735	0.000382664	3.68188e-05	-9.07907e-05
-0.00016854	0.000504856	-0.000336316	-0.00032887	0.000308599	-0.000293224	-0.000553758	-0.000340534	-0.000473536	-8.70245e-05	-0.000136154	0.000388008	-5.53205e-05	0.000147489	0.000471797	0.000385121	-0.000248398	1.64759e-05	-5.92835e-06	-0.000219866	6.42657e-05
-0.000781251	0.000715663	6.5588e-05	0.000324104	2.19001e-05	-0.000256756	0.000409447	0.000145791	-0.000120881	-0.00054035	7.51789e-05	-0.00026582	0.00016517	0.000355279	-4.63396e-05	-0.000296174	-0.000100924	6.84234e-05	0.000912427	0.000264185	-0.000220868
-8.94984e-05	-0.000336278	0.000425776	-3.71538e-06	0.000155185	0.00024727	0.000224096	-0.000151253	0.000174166	-0.000112619	0.00014573	0.00032411	0.000552624	0.000121525	0.000275481	0.000388877	0.000117371	0.000221361	-5.42325e-05	0.000201259	0.000303863
0.000243818	0.000209278	-0.000453096	0.000165619	0.000524051	-0.000387353	0.000380698	0.000400004	-0.000126203	8.36135e-05	0.000313025	2.20686e-05	-4.45217e-05	0.000400794	7.44522e-05	-1.02603e-05	-0.000312764	0.000290239	-0.000248221	-1.98406e-06	-1.70869e-05
0.000186949	-0.000418848	0.000231899	-0.000169345	0.000197003	-0.000165402	9.60467e-05	0.000196895	-0.000158815	-0.000190152	0.000459242	6.80243e-05	0.000323982	-0.000175103	-0.00037028	-8.94857e-05	-0.000161171	0.000159842	-0.000171099	0.000199059	0.00018869
-3.2743e-05	-0.000463363	0.000496107	-0.000397218	-0.00024781	-0.000112605	0.00028736	-0.000182419	0.000335359	8.09505e-05	7.66088e-05	-0.000527132	-4.35717e-05	0.000104302	1.2799e-05	-2.84112e-05	0.000409396	-0.000146376	-0.000275221	0.000339779	-5.55405e-05
-0.000386539	7.35874e-05	0.000312952	-0.00034011	0.000393618	-0.000327246	-0.00034025	-5.84889e-05	0.000138798	0.000104822	-4.20601e-05	-8.91892e-05	-0.000257166	-6.04566e-05	-0.000525555	4.90668e-05	-0.000317558	-9.72534e-05	-0.000532101	-9.71085e-05	-0.000226298
0.000134571	3.03965e-05	-0.000164968	-0.000278014	4.76181e-05	-0.000454269	-0.000440268	-0.000238424	-0.000625716	-0.000114262	-0.000166662	-7.16403e-05	-0.000308516	-0.000462681	-0.000224167	-0.000312586	-0.000583806	-0.000470959	-0.000138566	-0.000199327	-0.0002539
5.72856e-05	0.000429698	-0.000486984	-0.000551063	-0.00012379	0.000202251	-0.000234448	0.000206453	0.000519898	0.000279407	-0.000175506	0.000475861	-0.000129218	0.000381249	0.000773545	0.000148908	0.000101868	0.000423105	0.00013577	0.000366864	-2.42351e-05
-0.000136961	1.79934e-05	0.000118968	-0.000537665	0.000139722	-0.000305052	7.24097e-05	-0.000248775	-0.00022083	-0.000220554	0.000181438	-0.000652516	-1.47533e-05	7.11394e-05	-1.06146e-05	5.61124e-05	0.000300706	-0.000487016	-0.000493314	0.000134531	-0.00010622
-6.28529e-06	0.000361818	-0.000355532	0.000362256	5.55019e-05	-3.13003e-05	-0.000104111	0.000448775	-0.000265068	-0.00012964	-0.000186415	0.000273888	-0.000330393	0.000261009	4.46594e-05	0.000297955	0.000463097	0.000300444	-0.000164112	0.000148874	8.81183e-05
-0.000225216	0.00030962	-8.44033e-05	0.000165761	0.000523673	0.000327228	0.000308933	0.000516641	-6.4888e-05	0.000421117	0.000401487	0.000360374	0.000218025	0.000187181	0.00034088	0.000519554	0.000469913	0.00117107	0.000531461	0.000467023	0.000660362
0.000425689	-0.000109987	-0.000315702	0.000629006	-8.51741e-05	4.5256e-05	6.03186e-05	-0.000219898	-0.000303349	0.000213002	-0.000135408	7.82198e-06	-0.000351712	0.000202913	-0.000361823	-0.000201959	-0.000183805	-4.22927e-05	-0.00039495	-2.02127e-05	7.7454e-05
0.000518431	-1.65891e-05	-0.000501842	-0.000139825	8.69469e-06	-0.000533309	0.000188181	-3.95258e-05	0.0003509	0.000718628	6.60219e-05	0.000230167	0.000226132	-0.000138209	-0.000267257	0.000544899	-0.000381121	0.000302527	0.000220163	0.000465579	0.000146446
-0.000451065	0.000520644	-6.95794e-05	0.000451247	0.000291169	-1.3679e-05	-7.75418e-05	6.73912e-05	0.000734846	0.000528566	0.000672236	0.000244935	0.000174362	0.000714762	0.000744252	0.000461738	0.00038342	0.000478396	0.000102321	0.00019605	0.000385249
-0.000355788	-4.07631e-05	0.000396551	0.000140748	-1.68071e-05	-0.000368405	0.000212054	-0.000307868	0.000157111	0.000340453	-2.43382e-05	-0.000231726	0.000470873	0.000147843	9.91606e-06	0.000311127	-2.47624e-05	-5.99476e-05	0.000332559	-0.000122421	9.78145e-05
2.69285e-05	0.000287371	-0.0003143	-0.000304055	-0.000503584	-0.000387022	-0.000686854	-0.000727751	-0.00064428	-0.000141628	-0.000491676	-0.000582751	-0.00033908	-0.000235009	-0.0003293	0.000210276	-0.000232248	-0.000174954	-7.06494e-05	-0.000606073	-0.000105451
-0.000222847	0.000294057	-7.12093e-05	-0.000310348	-0.000163356	0.000163532	-0.000220131	-0.000232271	-0.00040077	-0.000350344	-0.000544741	-7.93525e-05	0.000391289	-0.000434199	-5.50421e-05	-1.82452e-05	-0.000363832	0.000130147	-0.000270617	0.000659202	-0.000116259
-0.00080232	0.000398922	0.000403398	-9.06763e-05	0.000208674	-0.000426114	-0.000268084	-0.000260665	-0.000775542	-1.56121e-05	9.80229e-05	0.000314875	0.00025862	0.000231417	-0.000244625	-0.000325068	0.000241645	0.000162068	0.000293738	-0.000169627	-7.72838e-05
-1.14567e-05	-6.84541e-05	7.99108e-05	0.000205098	0.000413696	0.000529214	0.000795326	0.000688843	0.000233423	0.000772508	-0.00010948	0.00059613	0.000456082	0.000502312	6.2013e-05	0.000169608	0.000335815	0.000542925	2.35893e-05	0.000585449	0.000410876
0.000111145	-3.03771e-05	-8.07683e-05	0.000569629	5.90328e-05	0.000404449	0.00029034	-0.000102481	0.000546763	-6.91341e-06	-0.000670998	0.000590108	-0.000230961	8.44055e-05	0.000197571	0.000245115	0.000214986	-8.64649e-05	-4.7247e-05	-3.29621e-05	0.000304056
-0.00070589	0.000511106	0.000194784	-0.000394948	-0.000264405	0.000133604	4.01249e-05	-0.000269619	0.00017676	-0.000213453	4.32677e-05	0.000305015	0.00058467	-0.000414899	-4.56418e-05	0.000301207	0.000397253	0.000265889	0.00015531	0.00019498	-0.000152956
0.000762646	-0.000363259	-0.000399387	-0.000532402	-0.000493369	-0.000562015	-0.000963811	0.000165973	-0.000279816	-0.000721395	-0.000511644	-0.000935423	-0.000354094	-0.000468273	-0.000407838	-0.000134387	-0.000201445	-0.000838662	0.000186978	-0.000543946	-0.000253604
0.00044615	-0.000734534	0.000288384	0.000209695	0.000112858	-0.000101399	0.000367739	0.000241669	4.23268e-05	0.000704222	-0.000149366	0.00033589	-0.000237831	-0.000625193	0.00017295	0.00107263	0.00011508	-2.16764e-05	2.56229e-05	0.000415012	0.000395188
-0.00047857	0.000380135	9.84358e-05	0.000107553	0.000441208	-6.99943e-05	0.000192529	-0.000188911	0.000652535	0.00066386	8.82622e-05	-0.000205028	0.000538115	0.000402481	8.96259e-05	0.000195688	0.000245024	0.000300413	6.59016e-05	0.000148508	-7.05966e-05
-5.65575e-05	0.000556991	-0.000500434	-0.000128613	-0.00047292	-6.16674e-05	5.65861e-05	-4.72756e-06	-4.79032e-05	0.000273221	0.000115974	0.000357155	-0.000240535	0.000250298	9.06015e-05	-0.0003704	0.000571429	-0.000380866	-0.000241111	-0.000811142	0.000142442
-8.53169e-05	0.00030749	-0.000222173	-0.00030117	-0.00044716	-0.00015146	-0.000422569	-0.000620964	0.000177559	-0.000324816	-0.000480976	-0.00052897	-8.44072e-05	-0.00020477	-0.000112218	-0.000172379	4.50028e-05	-0.000589907	-0.000125642	8.09452e-05	-0.000446772
-0.00046655	0.000260878	0.000205672	0.000465029	0.000589163	0.000443462	0.000571662	0.000407142	0.000234168	0.000268306	0.00058074	0.000114469	0.00126931	0.000845875	0.00031072	0.000697547	0.000381008	0.000643913	-1.77656e-05	0.000452672	0.000634111
-0.000318207	0.000313322	4.88455e-06	-0.000262869	0.000311512	0.000500319	0.000568108	0.000360202	0.000411357	0.000147165	0.000419183	0.000279304	0.000511617	0.000197536	0.000257726	0.000524197	0.000651518	0.000266374	6.88977e-05	-0.00037536	0.000610504
0.000278655	-0.000559769	0.000281114	-0.000401659	2.24207e-05	-0.000130532	2.61918e-05	-0.000120337	-0.000121979	7.07178e-05	-0.000181564	-0.000163381	0.000568645	-0.000320787	1.87125e-05	-0.000420821	-2.28951e-05	-0.000146757	7.99715e-05	0.000521615	0.000461946
-0.000121527	0.000957215	-0.000835688	-0.000418058	-0.000392309	-0.000433799	-0.000364232	-0.00015845	0.000241408	-0.000174268	-0.000229932	0.00101615	0.00057183	-0.000673706	0.00038594	-0.000269454	-0.000110308	-3.41615e-05	0.000682053	-0.000239991	-0.000413987
-0.000272102	0.000238848	3.3254e-05	0.000576579	0.000488462	0.000866665	0.000852438	0.000226399	0.000937039	0.000986796	0.000622562	0.00118763	0.000380985	0.00122344	0.000843701	0.000669073	0.00120938	0.00123486	0.00132751	0.00042076	0.000684927
5.9846e-05	0.00026347	-0.000323316	-0.000306415	0.0003175	-0.000302051	-0.00015434	0.000440468	-0.000129437	9.0994e-05	0.000586937	-0.000106197	0.000169643	5.68982e-05	-0.000168032	0.000248956	0.00011331	0.000356651	-0.000196448	0.000498413	0.000179165
-0.000609874	-1.50769e-05	0.000624951	-0.00018606	-0.000215919	0.000209106	-0.000269573	-0.000265373	-0.000284433	0.000118555	-0.000194344	-0.000168264	-0.000252516	-0.000313729	-0.000251616	0.000230947	-0.000182404	-0.000667213	-0.000510219	0.000210212	-0.000103869
0.000253581	-0.000202664	-5.09165e-05	-0.0009671	-0.000596653	-0.000326038	-0.000206517	-0.000278825	-0.000428295	-0.000548713	-7.89797e-05	-0.000343366	-0.000122078	0.000566923	8.34781e-05	7.3353e-05	-0.000372079	-0.000424419	-0.000285419	-8.25862e-05	-0.000256992
-0.00027731	0.000260854	1.6456e-05	-0.000385978	-0.000794655	-0.000765812	-0.000243909	-0.000429224	2.13274e-06	-0.000105093	0.000495173	0.000270377	-0.000710593	-0.000147755	5.30217e-05	-0.000191441	0.000509153	0.000471684	-0.000312549	-0.000205348	-0.000130527
0.000115771	-0.000277804	0.000162033	-0.000709763	-0.000930153	-0.000555878	-0.000889379	-0.000403394	-0.000182196	-0.000756436	2.02327e-05	-0.000386494	-0.000259313	-3.87845e-05	-0.000245437	-0.000807904	-0.000208332	-0.000517914	-0.000526627	-0.000550412	-0.000691723
-0.00100464	0.0013257	-0.00032106	-0.000568066	0.000179225	0.00020426	-0.000529382	-0.000298648	0.000249672	-0.000193471	-0.000388394	0.000303411	8.67474e-06	-0.000250913	-0.000131705	-7.57571e-05	-0.000143548	-0.000253357	-0.000218251	0.000415184	0.000361828
0.000219041	-0.000893521	0.00067448	-0.000827923	-0.000134755	-0.000146211	3.78757e-05	-7.69207e-05	-0.000147224	0.000144422	2.26873e-05	-0.000214599	0.000398567	0.000802133	-0.000138942	7.02258e-05	0.000450405	0.000131328	0.000689191	0.000279569	-0.000135193
7.92155e-05	-2.89085e-05	-5.03071e-05	-0.000360328	-0.000879794	0.000463114	-0.000305304	0.000195581	6.13662e-05	9.27693e-05	-0.000360482	0.000189861	0.000125707	9.23256e-05	0.000617281	0.000415596	0.000643991	0.000849867	-2.90688e-05	0.000451452	0.000323655
1.80825e-05	0.000233817	-0.0002519	3.41579e-05	3.44121e-06	0.000597075	-0.000203145	0.000835218	0.000757882	0.000617152	0.000234905	0.000220094	0.00103556	0.000605945	0.000965136	0.00022455	0.000655143	6.94409e-05	0.000740185	0.000541459	0.000738078
0.000254625	7.4384e-05	-0.000329009	9.76609e-05	8.22875e-05	0.000647164	0.000475989	-9.59109e-05	0.000100849	0.000492604	0.000408007	0.000324936	0.000136343	0.000704484	0.000192382	0.00073909	0.000408716	-0.00016198	0.000243649	1.92769e-05	0.000300426
0.000257804	-0.000635738	0.000377934	0.000359278	0.00111518	0.000734323	-6.98887e-05	0.000106785	0.000710906	0.000965581	0.000528726	0.000361695	0.00102473	0.000820189	0.00123715	0.000919076	0.00104244	0.00135769	0.000391826	0.000544504	0.0011036
0.000121818	0.000556889	-0.000678707	0.000136348	3.74425e-05	0.000188768	3.33698e-05	0.00111636	0.00050897	0.00126791	0.000990539	0.00088447	-0.00020774	0.000819131	0.000394736	0.000214558	0.000790039	0.000547542	0.000782438	0.000815428	0.000849735
0.000265255	-0.000127296	-0.000137959	0.000270147	-0.000255148	-0.000937483	0.000517188	-1.05842e-05	0.000845832	-4.67252e-05	0.00056611	0.000497545	0.000141061	-0.000105958	0.000491573	0.000625682	0.000928488	0.000399924	0.00047538	5.14963e-05	0.00031331
0.000174409	-8.17485e-05	-9.26608e-05	-9.6408e-05	0.000125391	1.45098e-05	0.000780607	0.000779254	0.000843405	0.000458021	0.000376708	0.000864752	0.000801652	0.000560278	0.00109564	0.000773037	3.81378e-05	0.000288911	-0.000541745	0.000262608	0.000571692
-0.000105237	-0.000178713	0.00028395	-0.000160827	-8.23148e-05	0.00052268	0.000108966	-2.54625e-05	0.000166594	0.00157249	0.000981638	0.000932683	0.00136976	0.00117481	0.00102215	0.000581746	0.000595123	0.000824621	0.000873103	0.000102793	0.000799811
0.000644534	-0.000665339	2.08042e-05	0.000831061	5.41946e-06	5.33514e-05	-0.000182799	0.000894172	0.000637461	0.00118764	0.000837627	0.000848117	0.001201	0.00018236	0.00084945	0.00113159	0.00143082	0.00110185	0.000416861	0.000989845	0.000997569
0.000354761	1.75588e-05	-0.00037232	-3.54708e-05	0.000541025	0.000234344	-4.46415e-05	1.35684e-05	0.000754105	0.000394697	0.000617046	7.20829e-05	0.00108563	0.000815358	0.000532602	0.000383394	0.00104172	0.000902017	0.000361675	0.00109946	0.000722387
0.000732547	-0.000842828	0.000110282	0.000966658	0.000792849	0.000366654	0.00123056	0.000987775	0.00160144	0.00179482	0.00117175	0.00149901	0.00116653	0.000745244	0.00135617	0.000690481	0.000944117	0.000910808	0.00119599	0.00108672	0.00125516
0.000328374	0.00041148	-0.000739854	-0.000381123	0.000287675	-0.000102137	0.000475719	0.000492388	0.000703885	0.000953784	0.00110187	0.000307811	0.0013189	0.000347034	0.000891577	0.000610533	0.000563824	0.000330456	-7.52939e-05	0.000756941	0.000855971
-0.000100744	0.000163911	-6.31664e-05	-0.000115457	0.000182727	0.000504747	0.000624058	-0.000190973	0.00106752	0.000771617	0.000723631	0.00037219	0.000803249	0.00149994	0.000882372	0.000915047	0.00115516	0.000424829	0.000800857	0.000460736	0.000937651
0.000238462	-8.89363e-05	-0.000149525	6.21181e-05	-0.000172202	-9.93503e-07	0.000772811	0.000544882	0.000412924	-0.000115967	0.000606107	0.000985836	0.000644219	0.00112263	0.000922025	0.000422579	0.000704074	0.000871935	0.000656917	0.00110598	0.00106594
-0.000426826	6.25873e-05	0.000364239	0.000191433	0.000466067	0.000179402	0.000163793	0.000751092	0.000247704	0.000291331	0.000554648	-0.000196766	0.000469364	0.000397312	0.000629261	0.000201699	0.000685456	0.000813179	0.000745668	0.000323171	0.000678419
-0.000643769	0.000766628	-0.00012286	0.000932271	0.000721111	0.000500216	0.000452908	0.000589067	0.000361192	0.00069244	0.000754212	0.00102791	0.000823667	0.00148527	0.000895974	0.00109087	0.00179926	0.000772755	0.001442	0.00157873	0.00102217
-0.000191586	-0.000461221	0.000652807	-8.55959e-05	0.000361362	0.000266062	0.000890272	0.000553689	0.000685008	0.000771136	0.00118793	0.00143574	0.00138359	0.000786635	0.00113802	0.000582719	0.00125811	0.000489171	0.00102593	0.00135306	0.00120546
-0.000881168	0.000120597	0.000760571	0.00100161	0.000790582	0.00134967	0.00016897	0.00106534	0.000790585	0.00136718	0.00131538	0.00139104	0.000755396	0.000737609	0.00165246	0.0012849	0.00145507	0.0013647	0.00173236	0.00148591	0.00124188
0.000210178	0.000166119	-0.000376297	0.000158681	0.000351819	0.000742533	0.00143181	0.00136193	0.00122423	0.00118061	0.000755798	0.00098488	0.00118068	0.0015671	0.000909281	0.00151921	0.00161734	0.000717973	0.00127937	0.00134366	0.000908241
7.01122e-05	-0.000698549	0.000628437	0.000161149	5.76219e-05	0.000677869	0.00100416	0.000130278	0.000754999	0.00121815	0.00114616	0.00071613	0.00101555	0.00102204	0.000699277	0.000897695	0.00117393	0.000773048	0.00140101	0.00113484	0.00108852
0.000252477	1.56339e-05	-0.000268111	0.000261677	0.000884079	0.000734185	0.000341031	0.000814755	0.000888878	0.00135575	0.000587967	0.00075518	0.000719769	0.000986157	0.00121911	0.00114761	0.000992367	0.000565279	0.000800915	0.000560691	0.00115704
0.000302909	-0.000126234	-0.000176675	-8.0537e-05	-8.01779e-05	0.00042885	-3.58133e-05	0.000818936	0.00111765	0.00135321	0.0017023	0.00110925	0.000413043	0.00152514	0.00205072	0.00174435	0.000631472	0.00104301	0.000719073	0.000852847	0.00156826
0.000250046	3.39666e-05	-0.000284013	-0.000151284	8.98827e-05	0.000273858	0.000768936	0.000286491	0.000379226	0.000355107	0.00102259	0.00106564	0.00164421	0.00158581	0.00149522	0.00113369	0.000632002	0.00165205	0.00177699	0.00066404	0.00111829
-0.000452274	0.000133486	0.000318788	0.000864343	0.000927269	0.000768982	0.000914076	0.0017085	0.0019421	0.00174598	0.00159043	0.00129199	0.0021757	0.00249528	0.00265424	0.00182511	0.00255753	0.00213926	0.00165379	0.00197481	0.00163021
-0.000126899	-0.000612812	0.000739711	0.000648545	0.00142827	0.00150679	0.00118353	0.00153079	0.00187777	0.00198987	0.00125868	0.000996548	0.00254573	0.00252982	0.00181063	0.00155387	0.000921944	0.00195604	0.0017853	0.00145214	0.00198861
0.000536779	-0.000610303	7.35236e-05	-0.00027549	-0.000217696	0.00033996	0.000362981	0.000964843	0.00030566	0.00103026	0.00105003	0.00131917	0.00111622	0.000385332	0.00137647	0.000987739	0.000800997	0.00152753	0.000632787	0.00146434	0.00147939
0.000129869	-9.96637e-05	-3.02055e-05	0.000520628	0.000309742	-0.00037871	0.00115943	0.00140171	0.00136495	0.00113055	0.00147583	0.00251646	0.00233307	0.0023918	0.00206104	0.00205253	0.00177405	0.00211862	0.00150677	0.00147594	0.00179539
0.000791425	0.000155359	-0.000946784	-0.000127544	-0.000255599	-0.000609481	-0.000260508	0.000948218	-4.17117e-05	0.000263893	0.00138307	0.000711517	0.000787418	0.000668784	0.000912865	0.000794272	0.000810238	0.000407688	0.00140543	0.000430333	0.000830398
1.73824e-05	-0.00044797	0.000430587	0.000605056	0.000424493	0.000108424	0.000961916	0.000723764	0.00165459	0.000747011	0.00166793	0.00245952	0.00116829	0.00167269	0.00128046	0.0018768	0.00197046	0.000808085	0.00144206	0.00213327	0.00114561
-0.000601766	-0.000388549	0.000990316	0.000321069	0.000571178	0.000453238	0.000762321	0.00190308	0.00100622	0.0017916	0.00190533	0.0015259	0.00169469	0.000921409	0.00122699	0.00184614	0.00210283	0.00146213	0.00270027	0.00116778	0.00177469
-0.00153675	0.000256457	0.0012803	-0.000200154	0.000229335	0.000973019	0.000838209	0.000811323	0.000911936	0.00109468	0.00174199	0.00218403	0.00275485	0.0018374	0.00173423	0.00206012	0.00110015	0.00187976	0.00203158	0.00174263	0.00145023
0.000428935	-0.000293304	-0.000135632	-9.87867e-05	0.000169162	0.000724549	0.000888544	0.00186437	0.00127412	0.0024107	0.00207333	0.00230859	0.00160024	0.00267076	0.00218181	0.00208467	0.00288433	0.00272433	0.0018607	0.00122428	0.00217787
0.000269071	0.000341834	-0.000610906	-0.000738109	-0.000249267	0.00177027	0.00141037	0.00054572	0.0013903	0.00191193	0.00115894	0.00232626	0.00241195	0.00193506	0.00114224	0.00271042	0.00185344	0.000890285	0.00203098	0.00292727	0.00233819
2.89102e-05	0.000321117	-0.000350027	0.000176608	4.52374e-05	0.000377721	0.000531989	0.000279487	0.00115336	0.000900801	0.00183213	0.00187803	0.00183483	0.000672737	0.00159396	0.000488008	0.00103304	0.00134319	0.00189733	0.00116848	0.00129081
0.000241342	-0.000442945	0.000201604	0.000277981	0.00108218	0.00217644	0.00104385	0.000959937	0.00219693	0.0021835	0.00222461	0.00369581	0.00351054	0.00246316	0.0036547	0.00213345	0.00345262	0.00279112	0.00208295	0.00331611	0.00304103
0.000232108	0.000373066	-0.000605175	-4.96411e-05	0.0020257	0.000693895	0.000985465	0.00199264	0.00305077	0.00212528	0.00304243	0.00165032	0.00139268	0.00292837	0.0028252	0.00320072	0.00279582	0.00225954	0.00230732	0.00263437	0.00241375
-0.000107032	0.000439738	-0.000332706	-0.000233139	0.000563048	0.00117382	0.00121378	0.00243746	0.00177361	0.00277771	0.00292153	0.00240744	0.00276556	0.00231239	0.00328352	0.00288523	0.0023646	0.00263753	0.00246732	0.00184663	0.00185312
0.000278398	-0.000214332	-6.4066e-05	-0.000114601	0.000603835	0.000905149	0.00116884	0.00141798	0.00158893	0.00287819	0.00279098	0.00185091	0.00202176	0.00193394	0.00277473	0.00245586	0.00310417	0.00350973	0.002467	0.00200132	0.00233944
0.000564096	-0.000269052	-0.000295045	0.000353742	-0.000130501	-3.68851e-06	0.00119857	0.00223936	0.00243047	0.00311202	0.00260976	0.00331093	0.00265329	0.00215342	0.00366588	0.00315618	0.00337874	0.00257631	0.00315149	0.00205052	0.00288897
-0.000668704	0.00103006	-0.000361353	0.000161274	0.000136143	0.000432353	0.00168198	0.00123482	0.00200047	0.00279434	0.00276833	0.00217407	0.00339463	0.00214035	0.00318584	0.00304788	0.00315425	0.00268343	0.00314964	0.00226954	0.00243395
0.000127369	-0.000123464	-3.90437e-06	-0.000366337	0.000589391	0.000175153	0.000685601	0.000999091	0.00254196	0.00150732	0.00167683	0.00254053	0.00176925	0.00261403	0.00222794	0.00189071	0.00190269	0.00247417	0.00326026	0.00206263	0.00133143
-0.00105573	0.00166128	-0.000605551	0.000625238	0.000796299	0.0015207	0.00159269	0.00200181	0.00263066	0.00440222	0.00384758	0.00288168	0.0029876	0.00397263	0.00414222	0.00392988	0.0027718	0.00371949	0.00325365	0.0034386	0.00339169
-0.000156613	0.000508165	-0.000351552	1.85336e-05	0.000813158	0.000486394	0.00169563	0.00227236	0.00303644	0.00303162	0.00343162	0.00424703	0.00402772	0.00369457	0.00527302	0.00444109	0.00441337	0.0038838	0.00456027	0.00461216	0.00417185
9.3426e-05	-0.000372647	0.000279221	0.000205312	0.00122968	0.00102122	0.00196361	0.00302982	0.00362707	0.00421257	0.00420081	0.00347566	0.00439107	0.00553896	0.00605151	0.00359848	0.00418341	0.004178	0.00500638	0.00491858	0.00443851
3.89623e-05	0.000441764	-0.000480727	0.000203448	0.000707756	0.000647988	0.00109458	0.00213048	0.0042194	0.00378008	0.0041288	0.00336966	0.00417994	0.00462003	0.0039621	0.00406704	0.00422158	0.00440727	0.00415915	0.00482436	0.00401878
-0.00102569	0.00012412	0.000901571	0.000704837	0.000675532	0.00217595	0.00268504	0.00320914	0.00381291	0.00422076	0.0044739	0.00444753	0.00657401	0.00661792	0.00614204	0.00670415	0.00508174	0.00482751	0.00650687	0.00477014	0.00531349
6.16413e-05	-0.000720824	0.000659183	5.29477e-05	0.000489728	0.000425954	0.00211775	0.00339586	0.00369864	0.00524463	0.00602921	0.00552782	0.00538029	0.00548217	0.00641863	0.00598917	0.00504708	0.00591146	0.00442248	0.00530263	0.00549334
0.000796241	-0.00127959	0.000483348	0.00138362	0.00247886	0.000976203	0.00428766	0.00532057	0.00407548	0.00702205	0.00640525	0.00552286	0.00577356	0.0070487	0.00696304	0.0080458	0.00751876	0.00825324	0.00799363	0.00551868	0.00658769
-8.98387e-05	-0.000192612	0.000282451	-0.00025449	-5.42914e-05	0.003475	0.00219303	0.00427186	0.0061861	0.00563513	0.00750658	0.00668539	0.00695367	0.00800283	0.0078911	0.00630687	0.00618188	0.00732026	0.00755881	0.00783962	0.00731437
-2.62112e-06	0.000489262	-0.000486641	-0.00105643	0.00129825	0.00406333	0.00361398	0.00578863	0.00549869	0.00726031	0.00678336	0.00719938	0.00774213	0.00666151	0.00880927	0.00793563	0.00872907	0.00811125	0.00779017	0.00734588	0.00796018
0.00181581	-0.00147401	-0.000341809	0.000715485	0.00244091	0.0025068	0.00562132	0.00596725	0.00799268	0.00701254	0.00776771	0.00846626	0.0110133	0.00759562	0.00998233	0.00970241	0.00842283	0.00949387	0.00956285	0.00817451	0.00900908
0.000695151	-0.00112238	0.000427229	-3.66173e-05	0.00162169	0.00327658	0.00600947	0.0072608	0.00652442	0.00815396	0.00874206	0.00821245	0.00989807	0.00976513	0.00891779	0.0102034	0.00981316	0.00969618	0.00941996	0.00899666	0.00976587
-0.000990272	0.00111935	-0.000129082	0.0024253	0.00376754	0.00642075	0.007726	0.00789105	0.00852924	0.012103	0.0100052	0.012401	0.0119365	0.0135994	0.0120232	0.0128464	0.0122499	0.0135075	0.0139771	0.0119321	0.0128948
-0.000727147	-0.000417387	0.00114453	0.00237326	0.00269326	0.00473745	0.00671526	0.00798235	0.011772	0.0102219	0.0125359	0.0130261	0.0126774	0.0140187	0.0142065	0.0122415	0.0138151	0.0121539	0.0140341	0.011523	0.0126485
-0.000183002	-0.000413435	0.000596436	0.00106853	0.00193719	0.00458722	0.00747617	0.00894087	0.00863685	0.0113961	0.0105102	0.0107126	0.0118387	0.0125222	0.0143999	0.0120788	0.013585	0.013008	0.00999142	0.0118362	0.0124329
0.000721744	-0.00105444	0.000332696	0.00058729	0.00285065	0.00602906	0.00700494	0.00713423	0.00951865	0.00970631	0.00985322	0.0108151	0.0112118	0.0103025	0.0122264	0.0120672	0.0113609	0.014072	0.0125913	0.0133499	0.012652
0.000842217	-0.00102182	0.0001796	0.00066297	0.00289009	0.00476438	0.0101342	0.00862241	0.0103417	0.00978593	0.0123393	0.0127116	0.0138219	0.015516	0.0124258	0.0137585	0.0132616	0.0135094	0.0139465	0.0142631	0.0131804
0.00111466	0.000771734	-0.00188639	0.00331661	0.0034085	0.00781209	0.00884511	0.0126524	0.0128598	0.0147039	0.0150798	0.0162828	0.0172293	0.0170698	0.0159539	0.0162797	0.0154967	0.0159464	0.0156013	0.016173	0.0150687
0.0025672	-0.00164343	-0.000923768	-0.00123568	0.00278318	0.00490983	0.00662465	0.00512784	0.00824583	0.00898696	0.0114065	0.0138837	0.013563	0.0112762	0.012963	0.0139241	0.013908	0.0118659	0.0120364	0.0129071	0.0131227
-0.00149096	0.000561363	0.000929601	0.000864379	0.00452903	0.00735041	0.0101394	0.012	0.0121349	0.0138738	0.015288	0.017053	0.0146678	0.0172503	0.0154636	0.0174657	0.0146556	0.0174577	0.0156074	0.0165985	0.0155661
0.000357166	7.07341e-05	-0.0004279	0.00190942	0.00510712	0.00766258	0.01077	0.0108793	0.0139978	0.0143216	0.0170789	0.0163591	0.0161752	0.0191791	0.0180694	0.0185412	0.0160472	0.0170786	0.0201658	0.0169571	0.0174941
0.00146523	-0.000186726	-0.0012785	0.00257115	0.00336126	0.00640303	0.0113271	0.0125383	0.0128271	0.0156056	0.0150899	0.0173844	0.0164516	0.0186703	0.0176151	0.0185329	0.0168507	0.0173189	0.0183418	0.0191605	0.0167651
-0.00201909	0.00191517	0.000103925	-0.000130872	0.00282143	0.00640651	0.00751482	0.00936299	0.0124687	0.0137617	0.0162345	0.0167854	0.0182293	0.0177447	0.0155622	0.0190599	0.014642	0.018762	0.0147689	0.0151899	0.0176301
-0.000991808	-2.00638e-06	0.000993815	0.00168048	0.00710449	0.00756896	0.0122511	0.011457	0.0130276	0.0174995	0.0154383	0.0164559	0.0193035	0.0187778	0.020092	0.0194049	0.0213411	0.0183266	0.0196752	0.0184594	0.0204871
-0.000323332	-0.000257467	0.0005808	0.00012131	0.00631819	0.00814383	0.00845041	0.0127649	0.0156713	0.0144281	0.0172964	0.0177662	0.0214212	0.0167199	0.022574	0.0196457	0.0210131	0.0173999	0.0218634	0.0177483	0.0189024
0.00103012	-0.00166742	0.000637297	0.000689005	0.00378082	0.0078089	0.00969651	0.0131082	0.0137746	0.0167515	0.0174436	0.019602	0.0208097	0.0200852	0.0172659	0.0206831	0.0195371	0.0191207	0.0178164	0.0199531	0.0181791
-0.00225419	0.000846583	0.0014076	0.00188482	0.00265408	0.00932609	0.00847233	0.0113993	0.012221	0.0153592	0.0159623	0.0151278	0.0186548	0.0179966	0.0151149	0.0207119	0.0165161	0.0176221	0.0164	0.0165122	0.0175088
0.000433554	-0.00117086	0.000737308	0.000491485	0.00111074	0.00792365	0.0116673	0.0103693	0.0142263	0.0160926	0.0155215	0.0179153	0.0178668	0.0158748	0.0179036	0.0156862	0.0177676	0.0164189	0.0164869	0.0159714	0.0156562
-0.000566215	-0.00231312	0.00287934	0.00139606	0.00141354	0.00623792	0.0106321	0.0113815	0.0134166	0.0145955	0.0139715	0.0193695	0.0170614	0.0159376	0.0148515	0.0168652	0.01525	0.0165661	0.0163059	0.0161022	0.0143095
0.000175132	-0.000233429	5.82977e-05	-7.94463e-05	0.00124171	0.00700861	0.00700207	0.00927208	0.0108936	0.011312	0.0114095	0.0114388	0.0105898	0.0122787	0.00939395	0.0126342	0.0129528	0.0135235	0.0136712	0.0118867	0.0114387
0.00435421	-0.00470359	0.000349387	0.00431162	0.00352977	0.00621933	0.00648161	0.00876757	0.0115146	0.00981245	0.0101448	0.0129121	0.0101771	0.0123356	0.0126395	0.0111539	0.0127071	0.0131878	0.0103321	0.0094799	0.0103861
0.000241068	-0.00186503	0.00162396	0.00188576	0.00212398	0.00446844	0.00344974	0.00791182	0.00738592	0.00692685	0.00830787	0.0113972	0.00939146	0.00911446	0.00859142	0.00767462	0.00896975	0.00659438	0.0105537	0.0103842	0.00742306
0.000915722	0.00141943	-0.00233515	0.00143086	0.00221093	0.00413826	0.00252068	0.0039577	0.00401057	0.0051664	0.00610124	0.00585092	0.00473395	0.00292879	0.00610118	0.00600181	0.00553335	0.00613228	0.00820432	0.0069983	0.0058047
0.000928027	-0.0010613	0.000133278	-0.00457536	0.00227771	0.00221128	0.00189486	-0.000310179	0.000906105	-2.0999e-06	-4.80443e-05	0.00212137	0.000472881	0.000468439	-0.000785349	-0.000538878	0.00267184	0.000883043	-0.000403657	0.00223936	0.000135063
-0.00153146	0.000640562	0.000890901	0.00292749	7.70554e-05	-2.03901e-05	0.000556193	0.000516211	3.26327e-05	0.000574328	0.00013685	-0.00340943	-0.00222973	-0.00202203	-0.00104732	0.000186565	-0.00127567	-0.00116724	-0.0019175	-0.00204926	-0.00172727
0.00203009	-4.56574e-05	-0.00198443	-0.00337606	-0.00169593	-0.00540496	-0.00437562	-0.00372425	-0.00690033	-0.00540518	-0.00726816	-0.00688496	-0.00698529	-0.00600709	-0.00750955	-0.00732902	-0.00882679	-0.00747997	-0.00884682	-0.00594221	-0.00528996
0.00027652	0.00161213	-0.00188865	-0.00467334	-0.00264426	-0.0075561	-0.00802433	-0.00853476	-0.00977143	-0.0109384	-0.0122077	-0.0121669	-0.0117473	-0.0123857	-0.0116955	-0.0147994	-0.0120591	-0.0132687	-0.0112599	-0.0131055	-0.0122178
-0.00116448	0.00208325	-0.000918766	0.00113887	-0.00243943	-0.00563053	-0.0117897	-0.01074	-0.0158783	-0.0158196	-0.0155838	-0.0153151	-0.0191951	-0.0170675	-0.0170995	-0.0187466	-0.0146669	-0.0155602	-0.0167487	-0.0146734	-0.0171566
-0.00137406	8.0904e-05	0.00129316	-0.00116649	-0.00796665	-0.00833919	-0.0143167	-0.0165488	-0.0168014	-0.0184766	-0.0177464	-0.0173021	-0.0214255	-0.0174395	-0.0181246	-0.0187785	-0.0210419	-0.0189084	-0.0241803	-0.0213482	-0.018147
0.00374129	-0.00475139	0.0010101	-0.000221892	-0.00184985	-0.0104768	-0.0135903	-0.0146612	-0.0163776	-0.0150632	-0.0150988	-0.020004	-0.0214298	-0.0183652	-0.0202799	-0.0202821	-0.0202356	-0.0217237	-0.0193019	-0.0191554	-0.0191848
0.00205249	-0.00128	-0.000772485	-0.00127727	-0.00622635	-0.0108842	-0.0181338	-0.018156	-0.0194899	-0.0201078	-0.0224657	-0.0227196	-0.0237826	-0.0234762	-0.0250397	-0.0234876	-0.0246183	-0.026833	-0.0235178	-0.0203538	-0.0227146
0.000565122	-0.000497145	-6.79773e-05	-0.0044619	-0.0108273	-0.016482	-0.0176206	-0.0227747	-0.0226147	-0.0268845	-0.0266039	-0.025998	-0.0274577	-0.0288481	-0.0289958	-0.0275044	-0.0288818	-0.0285385	-0.0282462	-0.0266544	-0.0270228
-0.00306165	0.00460255	-0.0015409	-0.00164583	-0.00987454	-0.012046	-0.0163916	-0.0186852	-0.0232277	-0.0227849	-0.0239308	-0.0270864	-0.0279621	-0.0263115	-0.0285278	-0.028338	-0.0293946	-0.0276401	-0.027891	-0.0273757	-0.0253501
-0.00174256	0.00103256	0.000709996	-0.00288059	-0.00904555	-0.0149279	-0.0174085	-0.0242237	-0.0255249	-0.0270511	-0.0288743	-0.0299608	-0.0274316	-0.0278269	-0.0312336	-0.031058	-0.0335259	-0.0302352	-0.0293582	-0.031845	-0.0297293
9.51985e-06	0.000462752	-0.000472271	-0.00420134	-0.0084791	-0.0126902	-0.0170922	-0.0193335	-0.024362	-0.0292826	-0.0300951	-0.0307057	-0.0340692	-0.0317204	-0.0325016	-0.0295782	-0.0312867	-0.030305	-0.0315012	-0.0317901	-0.0304081
0.00109299	-0.0010226	-7.03952e-05	-0.000678994	-0.00889096	-0.0141609	-0.0174532	-0.0193984	-0.0202408	-0.0242969	-0.0246883	-0.0264659	-0.0279941	-0.0306635	-0.0299406	-0.0287927	-0.0284506	-0.0318195	-0.0249341	-0.0278696	-0.0273985
-0.0005401	-0.00119272	0.00173282	-0.000261	-0.00528508	-0.0133382	-0.0184606	-0.0200192	-0.0256385	-0.0255534	-0.027598	-0.0285885	-0.0276361	-0.0288905	-0.0281924	-0.029323	-0.0285042	-0.0272564	-0.0307099	-0.0296741	-0.0278177
-0.00126582	0.00194698	-0.000681158	-0.0025002	-0.00669133	-0.0120329	-0.0170506	-0.0182236	-0.0200776	-0.0247234	-0.0236435	-0.0292001	-0.026756	-0.0284666	-0.0293821	-0.0285817	-0.0268103	-0.0284488	-0.027386	-0.0282196	-0.0263103
-0.000823604	-6.02836e-05	0.000883888	-0.00660357	-0.0077484	-0.0121488	-0.0157472	-0.0188431	-0.0213338	-0.0235352	-0.025083	-0.0261053	-0.0249463	-0.0267571	-0.027041	-0.0274767	-0.0263438	-0.0258322	-0.0266971	-0.0251122	-0.0256311
-0.00185886	0.00133648	0.00052238	-0.00464048	-0.00940052	-0.0159347	-0.0153524	-0.0229673	-0.0219223	-0.024551	-0.0257891	-0.0259902	-0.0269743	-0.0262608	-0.0257585	-0.0283688	-0.0281205	-0.0248869	-0.0261233	-0.0272735	-0.0261081
-0.00213342	0.00111071	0.0010227	-0.00206844	-0.00600762	-0.00970054	-0.0131673	-0.0166407	-0.0195598	-0.0186775	-0.0216666	-0.0227145	-0.0247107	-0.0228061	-0.0238324	-0.0238551	-0.0221812	-0.0214442	-0.0264446	-0.0216099	-0.0240364
0.00273727	0.000275783	-0.00301306	-0.00313227	-0.00477016	-0.0109901	-0.01464	-0.0155656	-0.0173842	-0.0179798	-0.0206663	-0.0223979	-0.0203799	-0.0225786	-0.0225559	-0.0227438	-0.022389	-0.0200507	-0.0202797	-0.0225887	-0.0206949
0.000252468	0.000564374	-0.000816843	-0.0010876	-0.00473458	-0.00989677	-0.0100391	-0.0129983	-0.015835	-0.016519	-0.0164372	-0.0184638	-0.0198678	-0.0202077	-0.0193805	-0.0184594	-0.0219059	-0.0208712	-0.0210704	-0.0197049	-0.01852
0.0023589	0.000350819	-0.00270972	-0.00178776	-0.00720657	-0.00881535	-0.012424	-0.0128371	-0.0153829	-0.0189128	-0.018458	-0.0178602	-0.020901	-0.018785	-0.0199472	-0.021917	-0.0182991	-0.0183683	-0.0195203	-0.0184778	-0.0201711
0.000747024	0.00058002	-0.00132704	0.000121352	-0.00384514	-0.00775505	-0.0105542	-0.0106125	-0.0118323	-0.0142555	-0.0145987	-0.0164994	-0.0174984	-0.0188235	-0.0169503	-0.0173326	-0.0161388	-0.0143518	-0.0191453	-0.0150817	-0.0172425
-0.0010037	0.000574604	0.000429092	-0.00308311	-0.00405918	-0.00792607	-0.00801919	-0.0106501	-0.0127185	-0.0147799	-0.0139926	-0.0127405	-0.0137605	-0.0147435	-0.0149997	-0.0175885	-0.0135929	-0.0173568	-0.0167813	-0.0156001	-0.0155853
0.000287968	-0.000931427	0.000643459	0.00109146	-0.00369804	-0.00128163	-0.0076478	-0.00686856	-0.00817035	-0.0103711	-0.0109291	-0.0107072	-0.0102186	-0.011792	-0.0109008	-0.0109171	-0.0111413	-0.0115295	-0.0111259	-0.0130096	-0.0104756
-0.000130064	-0.00069111	0.000821174	-0.000305884	-0.00084939	-0.00401703	-0.00364199	-0.0062808	-0.00683038	-0.00807489	-0.00811618	-0.00925601	-0.0123272	-0.0103645	-0.0106009	-0.0103018	-0.0100508	-0.0104821	-0.0094655	-0.0115475	-0.0103255
-0.000565918	0.000904817	-0.000338899	-0.000802605	0.000302405	-0.00320264	-0.00388218	-0.00505468	-0.00573763	-0.00837616	-0.00764312	-0.0093805	-0.00875696	-0.00808362	-0.00836879	-0.00733925	-0.00844199	-0.00820158	-0.00999666	-0.00948913	-0.00811953
0.00183657	-0.00137235	-0.000464218	-0.00128529	0.000622974	-0.00320737	-0.0027288	-0.00465411	-0.00728807	-0.00657758	-0.00607498	-0.00779669	-0.0089703	-0.00799205	-0.00792599	-0.0073403	-0.00620118	-0.00552595	-0.00801043	-0.00698749	-0.00781934
-0.00206368	0.000180237	0.00188345	0.000871727	0.000829761	-0.00065113	-0.000916197	-0.00324438	-0.00246975	-0.00319141	-0.00367737	-0.00600647	-0.00776062	-0.00638199	-0.00623467	-0.00674036	-0.00498824	-0.00553587	-0.00622305	-0.00593086	-0.00572665
0.00132932	0.000714856	-0.00204417	0.00150634	0.000147168	-0.00153095	-0.00239043	-0.00486425	-0.00366294	-0.00598828	-0.00530607	-0.00559285	-0.00659318	-0.00403827	-0.00795604	-0.00749473	-0.00668723	-0.00791812	-0.0062695	-0.00638887	-0.00632703
0.000701425	-0.000373115	-0.00032831	0.000443471	-0.000282313	0.000464792	-0.0028799	-0.00295064	-0.0040554	-0.00511643	-0.00433487	-0.00434513	-0.0059125	-0.00500818	-0.00670627	-0.006199	-0.00499182	-0.00662145	-0.00545729	-0.00544353	-0.00520188
-0.000210997	-0.000196407	0.000407404	0.000641465	0.00149481	-0.00110464	-0.000654789	-0.00101376	-0.0042411	-0.00512974	-0.0043045	-0.00458438	-0.00474334	-0.00750268	-0.00482596	-0.00570204	-0.00492815	-0.00673511	-0.00469089	-0.00513056	-0.0048768
-0.00198432	0.000542108	0.00144221	0.00121944	0.000886958	0.00128465	0.00126166	-0.00125484	-0.00185429	-0.00432119	-0.00334797	-0.00416229	-0.00360013	-0.00451138	-0.00400866	-0.00355002	-0.00450618	-0.00468533	-0.00380552	-0.0047801	-0.00392404
-0.00257251	0.0021693	0.000403215	-0.000903155	-0.000809754	-0.000971918	-0.00190504	-0.00238185	-0.00446451	-0.00475618	-0.00516196	-0.00601756	-0.00551803	-0.00527491	-0.0051137	-0.00556064	-0.00576096	-0.00387104	-0.00646958	-0.00598079	-0.00506831
-0.0002739	0.000950565	-0.000676665	-0.00176005	0.00016135	0.000630033	-0.00128227	-0.002825	-0.00206623	-0.00285593	-0.00366699	-0.00414305	-0.00351549	-0.00365917	-0.00356831	-0.00367872	-0.00409544	-0.00556253	-0.00513363	-0.00477276	-0.00484982
0.00183542	-0.00116376	-0.000671663	0.000239914	0.00140751	0.00120233	-8.36433e-05	-0.0015726	-0.00171231	-0.0024326	-0.00315137	-0.00426372	-0.00402635	-0.00443591	-0.00503619	-0.0045829	-0.00448565	-0.00490574	-0.00601721	-0.00399488	-0.00379894
-0.001175	0.000834651	0.000340351	-0.00101948	-0.000312076	-0.000103509	-0.000217909	-0.000953916	-0.000962218	-0.00362532	-0.00238235	-0.00489109	-0.00199431	-0.00409918	-0.00413885	-0.00458536	-0.00378788	-0.00203648	-0.00326725	-0.00331075	-0.00406003
-0.000833492	0.00110638	-0.000272885	0.000613208	0.00178888	0.000419875	4.6533e-05	-0.000473715	0.00077476	-0.00216727	-0.00283693	-0.00212339	-0.00243087	-0.00360695	-0.00157296	-0.00303173	-0.00365063	-0.0020511	-0.00261775	-0.00446754	-0.0023134
0.00244996	-0.000749716	-0.00170024	0.00224645	0.000665232	0.00104836	0.000512547	-0.00127091	-0.00131151	-0.00309341	-0.00246926	-0.00140304	-0.00384255	-0.00255144	-0.00190784	-0.0032593	-0.00222091	-0.00285408	-0.00392481	-0.00283269	-0.00255923
-0.000114102	-0.000678639	0.000792741	0.0018395	0.000949074	0.00201653	0.00140118	-0.00128	0.000699614	-0.00130865	-0.000742386	-0.00261139	-0.00268821	-0.00347193	-0.00363416	-0.00323244	-0.00321504	-0.00417361	-0.000394533	-0.00145041	-0.00268504
0.00163219	0.000971823	-0.00260402	-0.000171052	-0.000722394	-0.000206997	-0.000182401	-0.000585281	-0.0009817	-0.00505167	-0.00344012	-0.00388063	-0.00337882	-0.0045315	-0.00318264	-0.003654	-0.0038535	-0.00322181	-0.00515678	-0.00479229	-0.00449599
1.13868e-05	-3.84634e-05	2.70766e-05	0.00109088	0.00287849	0.000623558	0.00056336	0.000324153	-0.00128947	-0.0028692	-0.00294525	-0.00283507	-0.0023041	-0.00227294	-0.00217279	-0.00393528	-0.00277175	-0.00206838	-0.00169193	-0.00339631	-0.00255147
-0.000666249	0.000491252	0.000174997	1.85915e-06	0.000569952	-0.000128497	-0.000710168	-0.00139274	-0.00121582	-0.00359136	-0.00316084	-0.00325405	-0.00402097	-0.00442584	-0.00351646	-0.00330078	-0.00486244	-0.00363123	-0.00385557	-0.00438727	-0.00380649
0.000800366	0.000324749	-0.00112511	0.00185219	0.000476583	0.000848725	-0.0006219	-0.00168697	-0.00210526	-0.00286979	-0.00325742	-0.00291245	-0.00350443	-0.00272178	-0.00312124	-0.00315759	-0.00335444	-0.00332712	-0.00417183	-0.00308364	-0.00297087
0.000578461	-0.000442729	-0.000135732	-4.16847e-05	-0.000607351	-0.000558607	-0.00100696	-0.00273724	-0.00166837	-0.00219234	-0.00366106	-0.00395098	-0.00380827	-0.00390699	-0.00539356	-0.00452064	-0.00435314	-0.00504987	-0.00289575	-0.00403933	-0.00435299
0.000527119	0.00083787	-0.00136499	-0.000315808	-0.000360504	-0.000595882	3.25759e-05	-0.000867265	-0.00114022	-0.00386908	-0.00396645	-0.00364279	-0.00376357	-0.00464168	-0.0026916	-0.00440531	-0.00447293	-0.00281222	-0.00421098	-0.00405966	-0.00419195
-0.000321714	0.000250617	7.10972e-05	-0.000422935	0.00113367	-0.000460923	-0.000733651	-0.000774993	-0.00319634	-0.00313333	-0.00387134	-0.00337247	-0.00363747	-0.00345978	-0.00382691	-0.00495032	-0.00517444	-0.00388077	-0.00342817	-0.00429391	-0.00398261
-0.000499006	-0.000123872	0.000622878	-0.000609489	-0.000648971	-0.00067687	-0.00146687	-0.00231177	-0.00320641	-0.00501545	-0.00348475	-0.00438471	-0.00561107	-0.00524472	-0.00545995	-0.00356983	-0.00607426	-0.00521136	-0.0050934	-0.00430701	-0.00529958
-0.000849228	0.00139921	-0.000549985	0.00145794	0.000287934	0.000649089	-0.00175635	-0.00210304	-0.00289901	-0.00264618	-0.00404558	-0.00442185	-0.0031663	-0.00289213	-0.00433463	-0.00305589	-0.00448796	-0.00380016	-0.00441886	-0.00333459	-0.00338252
0.00127102	-0.000206819	-0.0010642	-0.00192287	-0.00216378	-0.00313374	-0.00341511	-0.00419448	-0.00403636	-0.00307603	-0.00657972	-0.00529058	-0.00492833	-0.00434205	-0.00715295	-0.00580883	-0.00549124	-0.00592613	-0.00539696	-0.00662826	-0.00602094
-0.000577956	0.000703918	-0.000125962	-0.000460564	1.38715e-06	-0.000984767	0.000247553	-0.00114925	-0.00129875	-0.0026865	-0.00449278	-0.00340495	-0.00414832	-0.00475187	-0.00220057	-0.00515661	-0.00509236	-0.00240263	-0.00326519	-0.00332702	-0.00388791
-0.000654815	0.000539697	0.000115118	-0.00193675	-0.000611144	-0.0015454	-0.00203066	-0.00187414	-0.00510321	-0.00339745	-0.00479742	-0.00390987	-0.00497084	-0.00464662	-0.00548102	-0.00596536	-0.00757713	-0.00569315	-0.0051644	-0.00519152	-0.00541375
-0.00179671	0.00150358	0.000293133	0.00131295	0.000343229	-0.0013395	-0.00196157	-0.00292363	-0.00270984	-0.00375379	-0.00458905	-0.00355639	-0.00414207	-0.00350547	-0.00453306	-0.00563474	-0.0032477	-0.00493907	-0.00562402	-0.0023589	-0.00403751
-0.00158983	4.63032e-05	0.00154352	1.52814e-05	-0.000126222	-0.00163536	-0.00156488	-0.002139	-0.00270889	-0.00311269	-0.00364976	-0.0042396	-0.0037956	-0.0051393	-0.00284131	-0.00410147	-0.00573326	-0.0046553	-0.00344472	-0.00502282	-0.00427947
0.000786466	-0.000198222	-0.000588243	0.00059653	-0.000340542	-0.000946737	-0.00278614	-0.00380908	-0.00413186	-0.00449887	-0.00386336	-0.00484211	-0.00532583	-0.00430293	-0.00647021	-0.00448025	-0.00468555	-0.00461715	-0.00529541	-0.00567491	-0.0048701
-0.00133435	2.9128e-05	0.00130522	0.00195386	0.000187244	-0.000226869	-0.00211851	-0.00112591	-0.00194778	-0.00202175	-0.00297719	-0.00275605	-0.00317799	-0.00336331	-0.00196223	-0.00339079	-0.00368522	-0.00367587	-0.00379025	-0.00114428	-0.00316937
0.000229388	-5.02824e-05	-0.000179105	-0.000276963	-0.000803041	-0.00152134	-0.00282875	-0.00302766	-0.00349338	-0.00357722	-0.00388545	-0.00365565	-0.00523854	-0.00558058	-0.00409483	-0.00380511	-0.00478843	-0.00330593	-0.00525405	-0.00496939	-0.00460437
-0.000464366	-0.000166857	0.000631223	0.0012897	0.000537355	-0.000170605	0.000309566	-0.000499284	-0.00275866	-0.00114777	-0.00162367	-0.0027255	-0.003627	-0.00387976	-0.00303327	-0.00154675	-0.00301025	-0.00265907	-0.00287775	-0.00294508	-0.00292017
0.000263114	-0.000588638	0.000325524	0.000301381	-0.00158355	-0.000933091	-0.00132847	-0.00283284	-0.00299264	-0.0031259	-0.00367991	-0.00314516	-0.00409925	-0.00437341	-0.00473316	-0.00385529	-0.00413315	-0.00393975	-0.00217854	-0.00370831	-0.0044671
-0.000281863	1.50434e-05	0.00026682	-0.000660575	-0.00156806	-0.000954646	-0.000803002	-0.00302826	-0.00218868	-0.00404372	-0.00363436	-0.00492901	-0.0037612	-0.00467204	-0.00460297	-0.00386478	-0.00289669	-0.00285699	-0.00297872	-0.0028809	-0.00312735
3.87338e-05	0.000991778	-0.00103051	-0.000854876	-0.00192936	-0.00114434	-0.00170552	-0.00400447	-0.00399605	-0.00364972	-0.00408358	-0.0038715	-0.00407574	-0.00477197	-0.00432314	-0.00522297	-0.00430231	-0.0051348	-0.00389906	-0.00452781	-0.00442132
-0.000339691	-0.00122264	0.00156234	0.00155601	0.00105633	-0.000625383	-0.000263638	-0.00143171	-0.00161744	-0.00087841	-0.00295672	-0.00193597	-0.00197243	-0.00231294	-0.00381312	-0.00353636	-0.00257504	-0.0024555	-0.00198892	-0.00238332	-0.00216882
-0.000537495	0.000357729	0.000179766	0.000347205	-0.000595068	-0.000842152	-0.000564656	-0.00049129	-0.00176673	-0.00210272	-0.00256228	-0.00296726	-0.00208621	-0.00185377	-0.00282604	-0.00281438	-0.00388947	-0.00315104	-0.00176293	-0.00311848	-0.00271417
0.00143503	-0.00197827	0.000543243	0.000120848	0.00131728	-0.00122096	-0.000966584	-0.000533811	-0.00151033	-0.000889019	-0.00211097	-0.00190007	-0.00233016	-0.00401064	-0.00186325	-0.00292042	-0.00285957	-0.00243882	-0.0020348	-0.00313519	-0.00201408
0.000268381	0.000489873	-0.000758254	-0.000368897	-0.00149329	-0.00243891	-0.0014324	-0.0033821	-0.0039625	-0.00304527	-0.00415911	-0.00397009	-0.00406147	-0.00358021	-0.00276446	-0.00202827	-0.00294185	-0.00318706	-0.00436454	-0.0037236	-0.00272507
-0.00222449	0.00249849	-0.000274005	-0.000908499	-0.00107534	-0.000338937	-0.00140305	-0.000611169	-0.00113698	-0.00111501	-0.00245823	-0.00203797	-0.00167827	-0.00216381	-0.00265795	-0.00109473	-0.00208387	-0.00198767	-0.00178993	-0.00271701	-0.00152229
0.000212723	-7.62791e-05	-0.000136444	5.48625e-05	0.000122945	-0.000985786	-0.000300659	-0.000996689	-0.00111872	-0.000771985	-0.00166681	-0.00202438	-0.00116228	-0.00276153	-0.000612523	-0.00278315	-0.00224544	-0.00164437	-0.00210686	-0.00271265	-0.000857834
0.000440485	-0.00105005	0.000609561	-0.000602357	-0.00138699	-0.00178518	-0.00126444	-0.00183976	-0.00174739	-0.0019715	-0.00126286	-0.00247761	-0.0015878	-0.000776	-0.0010809	-0.00241643	-0.00238351	-0.00170292	-0.00288812	-0.00213344	-0.00275965
-0.000294833	-0.000689596	0.000984429	0.000925577	0.000910594	0.000293733	0.000320931	-0.000792589	-0.000341443	0.000284449	-5.44022e-05	-0.00108361	-0.000907062	-0.000543861	-0.000575065	-0.00177917	-4.86051e-05	-0.00195315	-0.000382867	0.00095781	-0.00038017
0.000217817	-0.000837848	0.00062003	8.62563e-05	0.000191123	0.00078975	-0.000316637	-0.00161732	-0.00136421	0.000590865	-0.000823342	-0.0013103	-0.00133008	-0.000785202	-0.00264696	-0.00120694	-0.0012259	0.000141281	-0.000747493	0.000131839	-0.00143788
-0.000360066	0.000701455	-0.000341389	0.00026634	-0.000374331	-0.00192362	-0.00149656	-0.00134405	-0.00147815	-0.00151289	-0.00094133	-5.42458e-05	-0.00141906	-0.00150924	-0.00234394	-0.00120492	-0.0015049	-0.000997239	-0.00107332	-0.000362746	-0.000859305
-2.14602e-05	0.000473474	-0.000452014	-0.000215668	0.00217907	0.00134535	6.7697e-05	0.00021895	-0.000501003	-0.000712067	-0.000729281	-0.000130253	-0.000975628	0.000206449	-0.00117829	-0.000238017	-0.000101326	-0.00116415	0.000301358	-0.000401984	0.000108652
0.000177163	-0.000581811	0.000404648	-0.00070161	0.000247404	0.000478654	-0.000394975	0.00073895	-0.000140757	0.000210248	-0.00156117	0.000755689	-0.000772393	-0.00168882	-9.55446e-05	-1.80611e-05	-0.000622573	0.000432377	-0.000427188	-0.00106514	-0.000663314
0.000179773	0.000954995	-0.00113477	0.00166117	0.000635624	0.000263966	0.00191681	0.000519876	0.00121066	4.27993e-05	-0.000391117	0.000829295	0.000555221	0.00088287	-9.17926e-05	-0.000546234	0.000476301	0.00131104	0.000403314	0.000919893	6.43929e-05
0.00117053	-0.00156238	0.000391853	0.000314214	-0.00104192	-0.000190387	-0.00027231	-0.000664529	0.000575091	0.000398906	-0.000131675	0.00140231	-0.00157326	-0.000229141	-0.000188143	0.000422785	0.000212231	0.0012288	-0.000176228	0.000545229	-0.000248879
0.000325841	-0.000503355	0.000177514	-0.000406855	1.01118e-06	-0.000916169	-0.000364076	-1.91275e-05	0.00012326	0.00043693	0.00100738	-0.000685392	0.000612305	3.80312e-05	-0.000614213	0.000390965	-0.000201444	-0.000402507	0.000680412	0.000479051	0.000123258
-0.0014642	0.00202491	-0.000560718	-0.00150669	-0.000264445	0.00081674	0.000210642	0.000197324	-0.00017485	0.000898575	0.000180675	0.00109591	0.000877943	0.00140439	0.00134551	0.000414143	0.00118058	0.000736383	0.000166857	0.000581679	0.000304358
1.58412e-05	0.000296078	-0.000311919	-0.000976766	-1.56086e-05	0.000349136	-0.000205889	0.000218925	0.00111658	0.000740094	0.00098613	0.000745088	0.00162455	0.001652	0.00148342	0.000605594	-1.63086e-05	0.00168016	0.00133819	0.000742738	0.00138575
0.000485409	0.00036222	-0.000847629	0.000306203	0.00166303	0.000274962	0.00154567	0.000543287	0.0014857	0.000412445	0.00178299	0.00182375	0.00051358	0.00104012	0.00091131	0.00215464	0.00221569	0.000465761	0.00201921	0.00236383	0.00261927
0.000305638	-0.000600425	0.000294787	0.000516698	-0.000425326	0.00126526	0.000987935	0.0024473	0.00156049	0.00148495	0.00182274	0.00137143	0.00318178	0.00159792	0.00285003	0.00149549	0.00351272	0.00169588	0.00109569	0.000821112	0.000860681
-0.00124817	0.000874896	0.000373272	0.00130707	0.00107385	0.0016041	0.0021795	0.0023539	0.00321724	0.00303872	0.00275938	0.00226112	0.00320444	0.00390095	0.0032896	0.00271491	0.0028869	0.00147877	0.000707905	0.00121758	0.00304625
8.27762e-05	-0.000547518	0.000464742	0.000188812	0.000623085	0.000590121	0.00136922	0.00241213	0.00108603	0.00257164	0.00231468	0.0018312	0.00252355	0.00218108	0.00262312	0.00306154	0.00235932	0.00279694	0.00132273	0.00267598	0.00199596
0.000105596	-9.9979e-05	-5.61666e-06	0.000118851	-0.00101792	0.000393602	0.00170965	0.00102319	0.000593888	0.001055	0.00167243	0.00220743	-0.000153799	0.000973745	0.00151802	0.00109743	0.000958629	0.00177972	0.000166634	0.00220938	0.00147261
-0.000267064	0.000391397	-0.000124333	-0.000356264	-0.000564334	0.000810302	0.000923905	0.00186732	0.00223872	0.00326263	0.00247972	0.00271952	0.00162801	0.000913752	0.002477	0.0020852	0.00241438	0.00203252	0.00134466	0.00315779	0.00161818
-0.000418622	6.68046e-05	0.000351817	-0.00039114	0.000551138	0.000837242	0.000657436	0.000333133	0.00138347	0.00156766	0.00290271	0.00216375	0.00286611	0.00297792	0.00263275	0.00158366	0.00319885	0.00253149	0.00326302	0.00221183	0.00251103
0.000963425	-0.000131524	-0.000831901	-8.73618e-06	-0.000202524	0.000394137	0.000383002	0.0020587	0.00191148	0.00237324	0.00197319	0.00353919	0.00152116	0.00189239	0.00243575	0.00235453	0.00283276	0.00189204	0.00224711	0.00272709	0.00166533
-0.00044142	-0.000425329	0.000866749	-0.00045671	0.00252652	0.000975821	0.00114721	0.00191048	0.00210024	0.00218214	0.0029339	0.00317024	0.00224344	0.00203223	0.00437451	0.00281272	0.00302465	0.00373353	0.0035228	0.00387336	0.0028753
-0.00115793	0.00165156	-0.000493634	3.97842e-05	0.000833281	0.00041042	0.00238082	0.00100495	0.00279345	0.00296316	0.00313874	0.00279428	0.00268958	0.00199572	0.00331652	0.00332094	0.0025256	0.00314711	0.00238396	0.00251366	0.00301595
0.000309243	-0.000920687	0.000611444	-0.000460055	0.000690863	0.00063168	0.00144009	0.0025463	0.00213359	0.00336538	0.00358739	0.00291197	0.00574889	0.00366526	0.00384277	0.00472077	0.00573805	0.00198511	0.00451781	0.00311545	0.0038538
-0.000983723	0.000418199	0.000565524	0.000175721	0.000871761	0.000326054	0.00252081	0.00297965	0.0027299	0.00345079	0.00283609	0.0023349	0.00346826	0.00382067	0.00334302	0.00343949	0.00432085	0.0037957	0.00412358	0.00284064	0.00324254
0.000533075	-0.000430531	-0.000102544	0.00191025	5.5453e-05	0.00246028	0.00256806	0.00426019	0.00358529	0.00478249	0.00411811	0.00387644	0.00548013	0.00352614	0.00530813	0.00370379	0.00426546	0.00481808	0.00433599	0.00520042	0.00485157
0.000408352	0.000708558	-0.00111691	0.00158398	0.000348934	0.000888513	0.00233424	0.00396037	0.00281035	0.00368686	0.00397276	0.00314466	0.00367584	0.00368914	0.00414032	0.00323779	0.00432058	0.00482994	0.00291232	0.00447514	0.0034253
0.00102077	4.66286e-05	-0.0010674	-0.00169392	-0.00142471	0.00117411	0.00117903	0.00212331	0.00309362	0.00279229	0.00148944	0.00380608	0.00365799	0.00397729	0.00391038	0.004029	0.00368891	0.0032298	0.00322103	0.00341174	0.00306986
-0.00037977	0.000199452	0.000180318	-0.00144717	0.000106548	-0.000259693	0.000684658	0.00247404	0.00333963	0.00352079	0.00424579	0.00266151	0.0036322	0.00363858	0.00300955	0.00344216	0.00327117	0.0042523	0.00376141	0.00460868	0.00329303
0.000446484	4.4677e-05	-0.000491161	0.000446809	-0.000408119	0.00100292	0.00230931	0.00325171	0.00250794	0.00247654	0.00369525	0.00373507	0.00386834	0.00303122	0.00458946	0.00383276	0.00382148	0.00446533	0.00519196	0.00216507	0.00365073
0.000747942	-0.000869717	0.000121776	-0.00156015	0.000697478	0.00191553	0.00227108	0.0034832	0.00383323	0.00501078	0.00310827	0.00398828	0.00523466	0.00442582	0.00637863	0.00594322	0.00402774	0.00437329	0.00506882	0.00516493	0.00441093
-0.000624098	0.000149479	0.000474619	3.29971e-05	5.64899e-05	0.00127848	0.00193603	0.00209152	0.00116123	0.0041655	0.00388886	0.00439653	0.00643387	0.00362808	0.00431136	0.00481907	0.00381746	0.00438299	0.00426183	0.00332855	0.00426339
-0.000172434	-0.000586582	0.000759016	-0.000107363	0.00128138	0.00232518	0.00145477	0.00211415	0.00335763	0.00350792	0.00460647	0.00300029	0.00382263	0.00503547	0.00404785	0.00394924	0.00425763	0.00378473	0.00349477	0.00444127	0.00451511
-9.23424e-05	-0.000192633	0.000284975	-0.000461673	0.000495039	0.00151185	0.00159147	0.00298999	0.00427935	0.0034936	0.00446818	0.00438836	0.00456282	0.00507992	0.00412554	0.00320881	0.00473401	0.0042452	0.00503825	0.00497395	0.00413634
0.000233869	-0.000220553	-1.3316e-05	-1.47534e-06	0.000726668	0.0017199	0.00172843	0.00315188	0.00289066	0.00406953	0.00338053	0.00438474	0.00477852	0.00452655	0.00298621	0.00430467	0.00597817	0.00389846	0.00427386	0.00333754	0.00460511
-0.000183572	-0.000318773	0.000502345	0.000759847	0.000964424	0.00250991	0.00271537	0.00359679	0.00422639	0.00208894	0.003815	0.00364312	0.0040471	0.0052501	0.00454684	0.00533389	0.0046561	0.00537105	0.00409672	0.00494779	0.00464185
0.00132197	-0.000937001	-0.000384966	0.000436929	0.00107342	0.00186548	0.00246936	0.00305426	0.00396933	0.00239704	0.00321426	0.00403691	0.0040338	0.00369647	0.00412738	0.00361402	0.00408549	0.00264144	0.00364458	0.00325406	0.00351454
0.000200486	0.000710491	-0.000910976	0.000934971	-5.63518e-05	0.00131114	0.0019526	0.00293479	0.0035238	0.00364342	0.00347162	0.00412591	0.00519371	0.00483604	0.00347458	0.00401806	0.00384004	0.00330257	0.00482178	0.00376368	0.00436489
0.000217633	-0.000823959	0.000606326	0.000181887	0.000483305	0.00188043	0.00295891	0.00279027	0.00239558	0.00335299	0.00356293	0.00324591	0.00482104	0.00463057	0.00508731	0.00471349	0.00449537	0.00459355	0.00543495	0.00437874	0.00458957
-0.000587596	-0.000766633	0.00135423	0.000629939	0.00182601	0.00261169	0.00294786	0.00456794	0.00338983	0.00407294	0.00466902	0.00463949	0.0058429	0.00516514	0.00463353	0.00541761	0.00594901	0.00446231	0.00694357	0.00570347	0.00566812
-1.05775e-05	0.00032194	-0.000311362	-0.00136493	-8.13924e-05	0.00080954	0.00161005	0.00271339	0.00289117	0.00288839	0.00294323	0.00357084	0.00390722	0.00565032	0.00513693	0.00492159	0.00369127	0.00426951	0.00432164	0.00405682	0.0040899
0.000784139	-0.000901406	0.000117267	0.000145248	-0.00032078	0.0010371	0.00157671	0.00250235	0.00304707	0.00346662	0.00367766	0.00610869	0.00363566	0.00464714	0.00426985	0.00531998	0.00450033	0.00354397	0.0048332	0.00371932	0.00429218
-0.000446164	-0.000780765	0.00122693	0.000190069	0.000665534	0.00137772	0.00229336	0.00256182	0.00371257	0.0049282	0.00515236	0.00443289	0.00399738	0.0056868	0.00472717	0.00437522	0.00433202	0.00595419	0.00491688	0.00449566	0.00457256
-0.00052723	0.000478611	4.86186e-05	9.29851e-05	0.00110506	0.00230902	0.00139512	0.00267982	0.00401028	0.0043921	0.00381996	0.00525997	0.00411455	0.00465038	0.00410875	0.00453335	0.00487455	0.00467479	0.00476837	0.00443024	0.0050572
-0.000671496	0.000996879	-0.000325383	-0.000163268	0.000398531	0.00136219	0.00231393	0.00156269	0.00271169	0.00424284	0.0045298	0.00462437	0.00451803	0.00314021	0.00384415	0.00383594	0.0033261	0.00312263	0.00474101	0.0050399	0.00409269
-0.000614409	0.000485039	0.000129369	-9.78637e-05	0.000598589	0.00168393	0.00215817	0.00349598	0.00398834	0.00433912	0.00327654	0.0058822	0.0039222	0.00557296	0.00493837	0.00490112	0.00498453	0.00505095	0.00434265	0.00424282	0.00457169
-5.39112e-05	1.06523e-05	4.32589e-05	0.000839623	0.000955055	0.00110849	0.00223604	0.00253685	0.0030701	0.0036621	0.00387586	0.00447097	0.00365068	0.00422605	0.00438002	0.00386138	0.00464362	0.00493407	0.0040254	0.00414983	0.00360951
-0.000937158	0.000856882	8.02761e-05	-0.000692038	0.00047556	0.00171029	0.00129295	0.00126727	0.00315189	0.00262055	0.00328105	0.00391284	0.00355491	0.00493822	0.00504314	0.00414894	0.00441517	0.00468757	0.00512536	0.00327927	0.00356127
0.00131178	-0.00119348	-0.000118303	-0.000330982	0.000378759	0.000471217	0.00118536	0.00111832	0.00192861	0.00285033	0.0038844	0.00281175	0.00337686	0.00338928	0.00252307	0.00300809	0.00290869	0.00463094	0.00342255	0.0040078	0.00355239
0.000451883	-0.000107734	-0.00034415	1.05187e-05	-0.00041854	0.000836479	0.00108468	0.00304833	0.00257391	0.00334674	0.0031203	0.00452058	0.00400325	0.00560243	0.00498346	0.0052467	0.00552385	0.00402558	0.00456965	0.00451113	0.00413169
0.000165338	-0.000442042	0.000276703	0.000681115	0.000509639	0.00121471	0.00258518	0.00123787	0.00257276	0.00315944	0.00313615	0.00341149	0.00441355	0.0042863	0.0028177	0.0045804	0.00550904	0.00459486	0.00450366	0.00378164	0.00404807
0.000957815	-0.00140214	0.000444328	0.000452711	0.000314751	0.00133723	0.0020105	0.0026823	0.00351039	0.00308025	0.00503019	0.00394785	0.00284123	0.00460105	0.00335115	0.00358184	0.003897	0.0040209	0.00369617	0.00301821	0.0035323
-0.000480052	0.000545041	-6.49898e-05	-9.82902e-05	0.00066041	0.00109224	0.00111901	0.00164837	0.0034563	0.00381842	0.00366515	0.00359605	0.00375777	0.00393156	0.00352491	0.00301484	0.00298688	0.00316023	0.00309051	0.00386465	0.00332072
0.000998252	-0.000609859	-0.000388393	-0.00140096	0.00012117	0.000930697	0.00190418	0.00259086	0.00231579	0.00220276	0.00159891	0.00325004	0.00247524	0.00290166	0.00346813	0.00312225	0.0033986	0.00352604	0.00298148	0.00369858	0.00331582
-0.000134077	-0.000100132	0.000234208	0.00044539	0.00196279	0.00161094	0.00256725	0.00304504	0.00217639	0.00420043	0.00398545	0.00378052	0.00306175	0.00386181	0.00514753	0.00375912	0.00421872	0.00423978	0.00415768	0.00505627	0.00383885
-0.000485688	0.000420615	6.50725e-05	-0.00121246	0.000619253	0.00161633	0.000440678	0.00130738	0.00168325	0.00302561	0.00154301	0.00212917	0.00298606	0.00261708	0.00242144	0.00300671	0.00324987	0.00260255	0.00307387	0.0033223	0.00264969
-7.91767e-05	-0.000707937	0.000787114	0.000520296	0.000677299	0.00143502	0.00292218	0.00306893	0.00308983	0.00266127	0.00335122	0.0037512	0.00406568	0.00351714	0.0059294	0.0046266	0.00534705	0.00430308	0.00410924	0.00464118	0.00414363
1.64638e-05	0.000232491	-0.000248955	0.00038543	0.000890077	0.00192253	0.000924501	0.002444	0.00176765	0.0019005	0.0027046	0.00301978	0.00416911	0.00246872	0.00340049	0.00291751	0.00269839	0.00329053	0.00280918	0.00359575	0.00345542
0.000652195	-0.00108154	0.000429345	-0.000904432	-0.000126915	0.000941039	0.00155878	0.00109484	0.00176254	0.00280054	0.00302956	0.00143353	0.00316458	0.00308741	0.00291706	0.00358148	0.00247709	0.00256379	0.00304879	0.00261141	0.00275871
-0.000832304	0.000837509	-5.20555e-06	-0.000353678	0.000644013	0.00091395	0.000734522	0.00271006	0.00240855	0.00190547	0.00174561	0.00211814	0.0016505	0.00347684	0.00203985	0.00295191	0.00299244	0.00206125	0.00280858	0.00248546	0.00241759
0.000136405	-0.000361015	0.00022461	-6.77497e-05	-0.000149345	0.000573868	0.00062135	0.00178492	0.00220518	0.00233061	0.00217895	0.00263913	0.00107132	0.00245008	0.00202947	0.00267183	0.00269001	0.00253295	0.00226933	0.00208323	0.00229222
-0.000570116	0.0003144	0.000255716	0.000670998	0.000320862	6.55481e-05	0.00138519	0.00112978	0.00210065	0.00169426	0.00184076	0.00224947	0.0024847	0.00295969	0.00150963	0.00231581	0.00223989	0.0020192	0.00235645	0.00164115	0.00251202
-0.000699112	5.71825e-05	0.00064193	0.000125326	-0.000217472	0.000878503	0.0014687	0.00135054	0.00202824	0.00215086	0.00289105	0.00159939	0.00294054	0.00292404	0.0023824	0.00198032	0.00282389	0.00199161	0.00288869	0.00328805	0.00244504
-0.000142116	0.000204237	-6.21209e-05	-1.71482e-06	0.000541487	0.000794942	0.00146136	0.000682793	0.00159377	0.00203465	0.00187697	0.00240587	0.00217569	0.00201983	0.00163454	0.00173771	0.00175229	0.00231608	0.00300286	0.0019677	0.00181411
-0.000199419	-0.000376276	0.000575696	0.00136162	0.00135174	0.0013012	0.000788882	0.0018791	0.00226153	0.00159896	0.00401143	0.00285438	0.00320721	0.0022756	0.00260979	0.0035866	0.00240438	0.00350142	0.00366518	0.00342239	0.00258489
0.000528018	0.000547427	-0.00107544	3.16793e-05	0.000591435	0.0014349	0.00130138	0.00182782	0.00253824	0.00227462	0.00287718	0.00187693	0.00277083	0.00403685	0.00301904	0.00388522	0.00200864	0.00236364	0.00278663	0.00199179	0.00189551
0.00050331	0.000841262	-0.00134457	-0.000404387	0.000713839	0.00142752	0.00180482	0.00141148	0.0019213	0.00157111	0.00138283	0.00159177	0.00229721	0.00100497	0.00313894	0.00112861	0.00141721	0.00117174	0.00245139	0.00158167	0.00203089
-0.00036312	0.000196429	0.000166691	-0.000247786	0.000702452	9.81223e-05	0.000868282	0.00262588	0.00157293	0.00222574	0.00260765	0.002481	0.0026267	0.00240274	0.0023495	0.00212988	0.00154941	0.00251671	0.00242915	0.00221069	0.00189432
8.97028e-05	-0.000298311	0.000208608	0.000218357	0.00102193	0.00209538	0.00153144	0.00224792	0.00175537	0.00178701	0.00174236	0.00306505	0.00211398	0.0022879	0.00236538	0.00274181	0.0020779	0.00388625	0.00256217	0.00229491	0.00267056
-0.000362243	0.000375967	-1.37244e-05	-0.000444397	-0.000249164	0.0011948	6.08766e-05	0.00167218	0.00185438	0.00149534	0.00195861	0.00162082	0.00209814	0.00149854	0.00182107	0.00270421	0.00293443	0.002942	0.00284378	0.00248222	0.00163089
0.000379838	0.000154583	-0.000534421	-0.00118007	-0.000750809	-0.000338864	0.000395301	0.000287333	-0.000309048	0.000559491	0.00114564	0.00143268	0.000602389	0.00138141	0.000672222	0.00253688	0.00159569	0.000144258	0.00227822	0.00132403	0.000925883
0.00038378	-0.000736063	0.000352283	0.00019452	0.000482447	0.000709249	0.00130532	0.000373666	0.00147745	0.000904503	0.00200511	0.00139312	0.001381	0.00165201	0.00182369	0.00176888	0.00187175	0.00188655	0.00190488	0.00313188	0.0016041
0.000314931	-0.00120482	0.000889892	0.00182469	0.000897405	0.00153389	0.00149843	0.000313971	0.00250395	0.00239004	0.00186368	0.00260065	0.00182424	0.00222951	0.00143923	0.00222997	0.0020614	0.00256039	0.00101552	0.00252184	0.00221672
0.000124887	0.000494473	-0.000619361	0.000521488	-0.000236165	1.07633e-06	0.000229045	0.000989469	0.000904721	0.00147456	0.000962947	0.0010065	0.00137853	0.00108405	0.00136643	0.000623312	0.00161067	0.00131778	0.00188314	0.00146103	0.00119967
0.00037559	1.72942e-05	-0.000392884	0.00105131	0.000564126	0.00127696	0.00015838	0.00191656	0.000386958	0.002089	0.00134309	0.00134497	0.00129695	0.00203447	0.00203845	0.00214397	0.00162804	0.00105865	0.00211837	0.00230308	0.00123892
-0.000322232	0.000785119	-0.000462886	-0.000465771	0.0012129	0.000582729	0.0003969	0.000988626	0.000568218	0.000636935	0.000992042	0.000995732	0.000859645	0.00144105	0.000916229	0.000898619	0.0011957	0.00178382	0.00188647	0.00149796	0.00140553
-0.000172811	-0.000551349	0.00072416	0.000633362	0.000276146	0.00143105	0.00131578	0.00158395	0.00154805	0.00145273	0.0020891	0.00146494	0.00133834	0.0020432	0.00214144	0.00158815	0.00096148	0.0015364	0.00191048	0.00178656	0.00193296
0.000216399	8.87899e-05	-0.000305189	-0.000256435	0.000550871	0.000903729	0.00139421	0.00157762	0.00184455	0.000408631	0.000859303	0.000983496	0.000921358	0.00149627	0.00153824	0.00110757	0.00145794	0.000949937	0.000712663	0.00107507	0.00161926
0.000341952	-0.000374172	3.22194e-05	0.000674826	0.00033792	0.000956898	0.000870329	0.00127897	0.00108813	0.000535822	0.00111703	0.00161252	0.00155495	0.000960267	0.00167047	0.00170446	0.00160918	0.00166861	0.000680597	0.0017785	0.00146621
0.000500186	-0.000114741	-0.000385445	-0.000905784	-0.00023248	0.000836082	0.00153711	0.000616935	0.00101731	0.00180676	0.000161888	0.00140216	0.000671887	0.000797758	0.000773303	0.000914481	0.00184379	0.000422428	0.0014191	0.00132052	0.000999616
-0.00099186	0.000232118	0.000759742	0.000612694	-0.000467065	0.000243939	0.000467033	0.00121035	0.000817967	7.88081e-05	0.00148578	0.00117212	0.00168652	0.000825435	0.00128018	0.000870252	0.00116559	0.0014034	0.00176277	0.000445327	0.000913193
0.00030971	-0.000403864	9.41541e-05	1.21469e-05	0.0011353	3.03254e-05	0.000430469	0.000122539	0.00078002	0.000409211	8.92612e-05	0.00146378	0.000972578	0.000562121	0.00217108	0.00116056	0.000655544	0.000764715	0.000940247	0.000504003	0.0015371
0.000414217	-0.000817607	0.00040339	0.00114069	0.000630293	0.000453637	0.000963982	0.000993907	0.000765609	0.00120478	0.00155496	0.000861733	0.000988927	0.00161501	0.00195893	0.00067712	0.00123582	0.00121862	0.00126618	0.00189554	0.00185903
-0.000761312	0.000710862	5.04504e-05	-3.67285e-05	0.000386159	-5.43811e-05	0.00140155	0.00128855	0.00095338	0.00119037	0.000620836	0.000564423	0.00113106	0.00187242	0.00154371	0.00146085	0.00213041	0.000503194	0.000604783	0.00155477	0.00122244
0.000303002	-0.000537597	0.000234595	-0.00088286	-0.000450988	0.000163152	0.000335085	0.000269418	0.000666084	0.000179487	0.000788539	-1.54083e-05	0.000674318	0.000700865	-0.000194712	0.000263155	0.00106776	0.000918445	0.00166847	0.000697298	0.000428155
-0.000640687	0.000837269	-0.000196582	-0.000142337	0.00080955	0.000132235	4.85759e-05	0.000526032	0.0012694	0.000683605	0.00122766	0.000384542	0.000523978	0.000661134	0.00157069	0.00113211	0.000577464	0.00151235	0.00147664	0.000617966	0.00133023
0.000112803	9.97795e-05	-0.000212582	-9.8033e-05	0.000255901	-4.64508e-05	-8.7037e-05	0.000757432	0.000903816	5.62484e-05	0.000470855	0.000457569	0.00140377	0.00014269	0.000751301	0.00124857	0.000802769	0.000855479	0.000336757	0.00141117	0.0004181
0.000977376	-0.000520987	-0.000456389	-0.000450888	-4.75158e-05	0.000193916	0.000868904	0.000929454	0.000698498	0.0011386	0.000241921	0.000635199	0.00119913	0.000359141	0.000553068	0.00115042	0.000496869	0.00118031	0.000170362	0.00135643	0.000714425
-0.000367142	0.0007551	-0.000387958	-4.36818e-05	0.000561461	-0.00069208	0.000564556	0.000578181	0.000657193	0.000281023	0.00107903	0.00117149	0.00034282	0.000579725	0.000676787	0.000192361	0.000711338	0.000114846	0.000533977	-0.000144794	0.000756766
-0.000269146	4.51333e-05	0.000224012	0.000216636	0.000554287	0.000687944	0.000296502	0.000850476	0.000841953	0.00111401	0.000913665	0.000714497	0.00148543	-0.000353163	0.000608522	0.000792462	0.00105893	-3.5021e-05	0.00120822	0.00145673	0.000645005
-0.000880233	-0.00015188	0.00103211	-0.00037256	0.00019312	0.000478655	4.09715e-05	0.000404679	-0.000501125	-0.000533698	0.000217868	1.62268e-05	0.000277384	3.64795e-05	0.000726545	0.000719971	0.000894547	0.000527593	-0.000106155	9.75624e-05	0.000117523
-0.000263675	0.000381713	-0.000118038	0.00080795	0.00131957	0.000909218	0.000977926	0.00107021	0.00102852	0.00138032	0.0014787	0.00143367	0.00218863	0.00194156	0.00175389	0.00188187	0.00189467	0.00196421	0.00199293	0.00149471	0.00170408
-3.5544e-06	-0.000109423	0.000112978	-0.000164196	0.00101992	0.00068989	0.000549222	0.000428817	0.00113322	0.000498642	0.000403688	0.00119242	0.0010636	0.00103244	0.000784415	0.00106705	0.00110129	9.44906e-06	0.00138959	0.000972914	0.00122995
0.000160843	0.000295633	-0.000456476	-0.000663441	0.000177932	0.000654326	0.00024848	-0.000265531	0.000329899	0.000285727	0.00141851	0.000698679	0.00112936	0.00101148	-3.72287e-05	0.000674573	0.00042182	0.00083835	0.000538578	0.000688498	0.000789211
0.00030526	0.000107925	-0.000413184	0.000444573	0.000354857	0.00119845	0.000758911	0.000528506	0.000307398	0.00134514	0.00125292	0.00134151	0.000436103	0.000517696	-6.02961e-05	0.00093501	0.00130097	0.000547029	0.000743699	0.000117343	0.000702502
-0.000428392	-0.000218545	0.000646937	0.00041612	0.000325831	0.000224545	0.000401925	0.00107661	0.000951342	0.00072979	0.00197399	0.00158647	0.00046045	0.000728552	0.00143106	0.0009996	0.00141973	0.00127745	0.000786697	0.00119812	0.000798501
-0.000326499	1.37364e-05	0.000312763	-0.000413298	8.94397e-05	0.00016174	8.18013e-05	6.10938e-05	-0.000725963	0.00079281	6.70577e-05	0.00092043	2.74675e-05	0.000451101	0.000845147	0.000143249	0.000923366	0.00055385	0.000599218	0.000520962	0.000811546
-0.000258558	8.37247e-05	0.000174834	8.66906e-05	0.000246605	0.000561082	0.000685651	5.25374e-05	0.000167094	0.000677293	0.000656069	0.000533609	0.000671277	0.000657452	5.3492e-05	0.000737297	0.00104309	0.00112062	0.00126351	0.000313974	0.000907732
-0.000153025	0.00022277	-6.97442e-05	-1.92722e-05	0.000284702	-0.000132607	0.000109234	-7.76135e-05	-0.0005846	0.000367908	0.000252746	-9.46601e-05	0.00013595	-0.00107808	0.000317336	0.000770872	0.000357322	0.000551068	-0.000200632	0.00034148	-0.000121182
0.000670565	-0.00036794	-0.000302625	0.000306348	0.000413293	0.000330091	0.000540102	7.02626e-06	6.35521e-05	0.000430059	0.000809705	0.000629725	0.00126816	0.00118337	0.000474211	0.000553317	0.000680302	0.000559287	0.000212835	0.0013398	0.000902967
-9.63713e-05	0.000807934	-0.000711562	0.000250868	-4.83053e-05	0.000271719	6.20163e-05	-0.000320958	-0.00041927	0.00073368	-0.00015209	-0.000585564	-0.000172663	-0.000483919	0.000426551	-0.00057379	-0.00042541	0.000180262	-0.000298094	3.79826e-05	-0.000243058
-5.86489e-05	-7.04715e-05	0.00012912	0.000619707	0.000701371	0.00127148	0.000700625	0.000566586	-1.58051e-05	3.70611e-05	0.000282891	0.00097678	0.000655887	0.000242289	0.00121135	0.000715735	0.000683025	0.000531816	0.000212488	0.00106363	0.000592857
9.20693e-05	0.00054768	-0.000639749	0.000604895	-0.000629765	-0.000830541	-0.000185404	0.000504507	0.000979758	0.00089331	0.000517089	0.000545734	0.000996934	0.000246868	0.00118585	0.000510661	0.000376971	0.000766508	0.000239466	0.00117647	0.000452893
-2.70449e-05	-1.677e-05	4.38149e-05	-0.000491616	-0.000293109	0.00047804	-0.000249472	0.000205679	0.00066806	-2.23373e-06	0.000385046	0.000112114	0.000342619	-0.00015371	-6.66416e-05	0.000318103	-4.74182e-05	0.000314204	0.000326289	0.000229372	0.000161556
0.000357924	0.000321563	-0.000679487	-0.000330394	-0.000665349	-0.000417684	-0.000137317	-8.33167e-05	9.7232e-05	-0.000260545	-0.000107563	-0.000344046	0.000733829	-0.000523026	0.000257334	0.000175306	-0.000127375	-0.000347647	6.48805e-05	-0.000199736	-3.19328e-05
-0.00107379	0.000863604	0.00021019	0.000570698	-9.78247e-05	0.00019045	-9.15789e-05	-2.15248e-05	1.84042e-05	0.000873788	-0.000215705	0.000166007	-0.000320441	0.000614867	7.18229e-05	-0.000583411	0.000216689	2.62117e-05	7.66993e-05	-8.88715e-05	-0.000224276
-0.0005622	0.000469139	9.30609e-05	0.000288257	0.000294901	-0.000233077	-0.000196336	-0.000103638	3.71365e-05	0.00033001	-0.000217165	0.00010394	0.000867535	0.000700807	-9.28463e-05	0.000312218	0.000185618	0.000606946	-0.000367334	3.70933e-05	6.0428e-05
9.04838e-05	-0.000204406	0.000113923	0.000254769	-0.000279372	0.000117219	-2.47521e-05	-0.000277996	0.000437378	0.000226884	0.000373312	-0.000115551	-3.59707e-05	0.000706806	-5.45838e-05	-0.000285053	5.26223e-05	0.000439583	0.000216156	7.42431e-05	0.000131255
-0.000481447	0.000361578	0.000119869	0.00029306	-0.000162547	-7.81388e-05	0.00050089	4.07783e-05	0.000742454	5.67999e-06	-0.000139537	-9.7788e-05	0.000255632	6.06942e-05	0.000360557	0.000315324	-0.000350446	0.000281503	0.000162918	0.000437623	8.46671e-05
0.000157528	-0.000123724	-3.38046e-05	-0.000618585	0.000238112	0.000102264	2.0698e-05	-0.00015518	-0.000113779	1.81209e-05	-0.00095178	-0.000419962	0.00021875	0.000261292	-0.000431208	0.000469684	0.000125378	5.91443e-05	0.000755577	-0.000103143	0.000263197
3.04625e-05	-0.000339693	0.00030923	0.000383529	-0.000252592	-0.000230762	6.62004e-05	0.000901885	-3.85851e-05	-3.88335e-05	0.000101582	0.00013814	0.00044159	0.000100593	-0.000214462	3.93771e-05	6.93964e-05	0.000106022	-0.000408586	-0.000542324	2.08629e-05
-8.61855e-05	4.0956e-05	4.52295e-05	-1.1048e-05	0.000617699	0.000179931	0.000155097	1.68132e-05	-0.000359397	0.000556208	0.000496196	-0.00036034	0.000174676	-0.00045073	0.000684751	6.39319e-05	0.000814297	0.000134731	-3.37702e-05	1.15208e-05	0.000146936
-0.000706465	0.000335545	0.00037092	0.00031277	0.000748242	0.000168394	-0.000541409	-7.19036e-05	0.000714728	0.000931568	0.000103673	0.000848651	0.00104739	0.000216137	0.00094629	0.000991435	0.000300063	0.000822883	0.00121838	0.000706199	0.000588932
0.000641756	-7.6445e-05	-0.000565311	-3.43724e-05	-0.000155397	-0.000106	-0.000668539	0.0006948	-0.000373268	-0.000582816	0.000349508	0.000158524	-0.000107771	0.000206798	0.000493961	0.000509252	-5.43714e-05	-0.000404874	3.52942e-05	3.87343e-05	0.000157043
0.000286364	-0.000437019	0.000150655	0.000410758	0.000877492	0.000423286	0.000347783	-0.000328621	-0.000165638	-0.000176608	-0.000420142	0.000987975	0.000851801	0.00076356	0.000696358	0.000276658	0.000327331	0.000667026	0.00106981	0.00025662	0.000241669
-0.000630426	0.000623967	6.45901e-06	0.000486983	-3.06655e-05	0.000438135	0.00114654	0.000270249	9.83051e-05	0.000822081	-0.00014454	0.000121033	0.000535782	0.000525857	0.0001746	0.000237133	0.000734456	0.000323608	-0.000214882	0.000102338	0.000191396
-0.000604738	0.000429395	0.000175343	6.80109e-06	-0.000453635	-0.000436959	0.000374144	0.000703273	-2.31289e-05	-5.29323e-06	0.000791045	-0.000153157	0.000904272	6.04004e-05	1.32999e-05	-0.000404491	-9.40793e-05	0.000166998	-0.000214613	0.000365298	0.000241165
-0.000274665	0.000779994	-0.000505329	-0.000500606	0.000573235	0.000216201	0.000490585	-0.000393769	-0.000141401	-0.00015987	4.00688e-05	9.03492e-05	0.000114052	0.000296279	0.000259685	-0.000368494	-0.000302205	0.000284154	0.000686907	-0.000363945	-0.000320188
-2.18613e-05	-0.000381687	0.000403549	-0.000738448	0.000785351	-0.000153586	0.000566211	0.000526808	0.000617327	0.000397619	0.000521646	0.000314563	0.000603485	0.000981861	0.000151778	0.000472719	0.000361644	8.22751e-05	-0.000437529	0.000245287	0.000480539
0.000181139	-0.00024485	6.37112e-05	0.000133023	0.000219812	0.00016067	-0.000122455	0.000333748	1.48468e-05	0.000243661	0.00019456	-6.20476e-05	0.00031193	4.03632e-05	0.000718879	0.000588284	-0.000281648	5.97712e-05	0.000130091	-0.000141704	-0.000147248
-0.000459778	-0.000173417	0.000633195	0.000469646	0.00065479	-0.000120036	-0.000225092	-3.61109e-05	0.000406804	0.000342214	0.000774818	-5.0006e-05	-0.000119801	0.000839057	0.000523517	0.000533632	0.000461163	-0.000431794	0.000103434	-0.000143273	6.29197e-05
-0.000174275	-0.000287232	0.000461507	-0.000139742	-0.000334927	0.00036368	0.000103519	0.000287371	-0.000111174	0.000680747	-6.52361e-05	0.000386981	0.0005067	0.000577844	0.000394737	0.000266401	0.000226301	0.000221807	0.000542967	0.000254214	6.30839e-05
0.000497736	-0.000570549	7.28133e-05	-0.000340571	-0.00052771	-0.00044379	-0.000465184	-0.000233206	0.000232828	5.44403e-05	0.000165357	5.17722e-05	-0.000103242	8.3093e-05	-0.000310833	0.000585288	-0.000194445	-9.21724e-05	-0.000331924	-0.000270414	3.34678e-05
0.000135775	-0.000472768	0.000336993	0.00050784	0.000634067	0.000100329	-0.000302456	-0.000265898	0.000388565	0.000735304	0.000286422	0.000289038	0.000630713	0.000303375	0.000342294	0.000738703	0.000328185	-6.76303e-05	0.00095636	0.000659523	0.000223673
-0.000874046	0.000175181	0.000698865	0.000595112	0.000297334	0.000504674	4.30341e-05	-0.000155953	0.000797018	0.000237125	0.000228979	0.00118722	0.000528723	8.9697e-05	0.000973437	0.000130282	0.000638855	-0.00010165	0.000320864	-0.000181516	0.000260139
-0.000493761	-8.93211e-05	0.000583082	0.00129413	-0.000346025	0.000742065	0.000497166	0.000606561	0.000817542	0.000247821	0.00098025	0.000521796	0.000605874	0.000879072	2.79567e-05	0.000443994	0.000916145	0.000447681	0.000336601	0.000787575	0.000591972
0.000272698	-0.000472324	0.000199625	0.000407642	0.000233735	4.48412e-05	0.000165445	-5.5164e-05	0.000429467	0.000835629	0.000829131	0.000548785	0.00032296	0.000949785	0.000643973	0.000478843	0.00039822	0.000712826	4.89686e-05	0.000244012	0.00026518
-0.0003107	0.000166096	0.000144604	0.000117249	-0.000113541	0.000184934	0.00070348	0.000295855	-6.82912e-05	0.000569281	5.70708e-06	0.000235077	-2.09858e-05	0.000520774	0.000846506	0.000445374	0.000153811	0.000240732	-0.00027682	0.00107256	0.000268953
-0.000365893	0.000370742	-4.84966e-06	0.000674114	-0.000243756	0.000158848	-0.000339606	-0.000322634	0.000130583	7.59836e-05	0.000310873	0.000214049	4.7905e-05	0.000391213	-3.6002e-05	-0.00045413	-4.04342e-05	7.34456e-05	0.000212247	0.000117179	0.000180354
0.000908204	-0.000735639	-0.000172565	0.00013145	-0.000421443	-0.000281083	5.31805e-06	-0.0006098	3.40135e-05	6.25986e-05	-0.000267224	-0.00042639	-0.000149658	5.31905e-05	-8.88894e-05	-0.000245746	-0.000170237	-0.000562212	-0.000657638	-0.000787412	-0.000199242
-0.000139963	0.000277317	-0.000137354	-0.000389904	-0.000358264	4.23706e-05	1.25542e-05	0.000103327	-0.000216441	6.79737e-05	1.66793e-05	4.84054e-05	0.000558505	-2.7101e-06	-0.00014406	0.000264585	3.23104e-05	0.000152626	3.14576e-05	0.000209847	0.000168486
0.000536078	0.000322484	-0.000858562	-0.000225761	-0.00124123	-0.000157417	-0.000732313	6.6106e-05	-0.000317458	-0.000615601	0.000304697	-0.000154191	-4.03295e-05	-0.00041829	-0.000197433	-0.000496061	0.000164042	-0.00016597	-4.4838e-05	0.00061129	-0.000213654
0.000478382	-0.000353681	-0.000124701	-0.000121521	0.000105636	-0.000299739	-0.000266594	-0.000247842	0.000238309	-0.000399204	4.48548e-05	-0.000437661	0.000149825	-8.85899e-05	-0.0002778	-0.000246762	-0.000444101	0.000488369	-0.000243906	7.4124e-05	7.93285e-05
-0.000340254	2.52431e-05	0.000315011	-0.000248205	0.000162341	-6.71815e-05	-0.000145524	0.000566245	-0.000132497	-0.000308968	7.33747e-05	-0.000134942	-7.15949e-05	-0.00013903	-8.76082e-05	0.000358109	-0.000570814	-0.000502623	0.00011914	0.000362396	-0.000289617
-0.000508381	0.000173337	0.000335045	0.000425342	0.000668647	0.000493143	0.0006984	0.000315443	0.000127541	0.000380316	0.000256378	0.00091462	0.000694661	-9.39578e-05	-2.62549e-05	0.000311474	0.000671868	0.000837581	0.00051812	0.00070924	0.000588167
-0.000641305	0.000453321	0.000187984	0.00019039	0.000387962	4.73518e-05	-8.86233e-05	4.93305e-05	0.000665886	0.000470775	0.000879888	0.000118732	-0.000289699	4.37275e-06	-0.000339176	0.000455686	4.37654e-05	-4.11911e-05	-0.00019347	-0.000164738	6.47911e-05
0.000265413	0.000128974	-0.000394386	0.000133022	0.000217648	0.000104528	-1.16034e-05	0.000201345	0.000137364	0.000708545	0.00032356	-0.000139664	6.74118e-05	0.000335861	-0.000330904	0.000277834	0.000400675	0.00036718	4.03872e-06	0.000126622	0.000146013
0.000474308	-0.000716962	0.000242654	0.00103669	-0.000219899	0.00126466	-0.000422865	-0.000525355	0.000139709	0.000828686	0.000327913	0.000258289	0.000105002	0.000460286	0.000287224	0.000625708	-6.77059e-05	0.000778888	0.000768728	0.000587498	0.000272803
-7.71436e-05	-0.000399537	0.000476681	0.000199738	0.000645136	-0.0001911	7.39367e-05	0.000821439	-0.000334129	0.000585103	0.000217044	0.000369802	0.000386589	-2.51663e-05	0.000216779	0.000565612	0.00067405	0.000113333	0.000333606	0.000751132	0.000322504
0.000224602	-0.0008833	0.000658698	0.000361474	0.000207243	0.000169902	0.000734498	-1.50066e-05	-0.000427138	0.000780783	0.000113983	-0.000310584	0.000202419	0.000126322	0.000258763	0.000232245	9.078e-05	-0.00032104	0.00046869	-0.000283179	-4.27979e-05
0.000713346	-0.000526634	-0.000186712	0.00088884	0.000543615	-8.261e-05	0.000431237	-0.000227043	0.000100267	0.000184027	3.66073e-05	0.000213983	4.32565e-05	1.2192e-05	-7.29788e-06	-7.62561e-05	0.000192127	0.000378067	-0.000454475	0.00045911	0.000118817
-0.000268549	0.000299527	-3.09778e-05	0.000903137	0.000389119	0.000508682	0.000875341	0.000764058	9.2203e-05	-0.00015076	0.000843265	1.77781e-05	0.000328448	0.000634581	0.000225068	0.000437699	0.000388884	0.000406257	0.000154345	0.000418983	0.00045331
9.22358e-05	-5.9165e-05	-3.30708e-05	0.000276027	0.000237554	0.000407269	4.62999e-05	0.000427768	0.000441037	0.000508902	0.000121721	0.000125929	0.000163622	0.000612045	0.000612347	-0.000176338	0.000548676	0.00039527	-0.000282154	0.000791902	0.000338734
4.47935e-05	0.000263964	-0.000308758	-0.000287522	-1.28975e-05	9.47027e-05	9.04905e-05	-1.11948e-05	3.91378e-05	-0.000108461	9.47446e-05	0.000596337	-5.44433e-06	0.00053838	-0.000515289	6.10251e-05	0.000173399	-0.000256598	-6.77396e-05	3.42335e-05	-1.54323e-05
2.72467e-05	-3.48465e-05	7.59979e-06	-0.000654632	-7.95369e-05	-0.000293993	-0.000359608	-0.000418794	-0.000197525	0.000273143	3.50647e-05	-0.000959148	-0.000257002	-7.74746e-05	-0.000107301	-0.000470292	0.00019377	-0.000119567	-0.000333214	-0.000159229	-0.000104802
0.000253614	-0.000176237	-7.7377e-05	0.000257819	0.000587863	0.000135	0.00054174	0.000644259	0.000300335	0.000155456	0.000109069	0.000546626	0.000198011	0.000421826	0.000717946	0.000266905	0.000249036	-0.000133816	0.000242393	0.000583425	1.77586e-05
-2.92075e-05	0.000103615	-7.44073e-05	0.000316376	-0.000272435	-9.2033e-06	-7.93018e-05	-5.97616e-06	-0.000118255	-0.000571878	0.000257751	-0.000258815	-0.000413587	-0.00025032	-0.000260061	-0.000184793	-0.000718618	-0.000133724	-0.000181277	-0.00031505	3.43902e-05
4.4773e-05	-6.55003e-05	2.07274e-05	-0.00011345	0.000357219	4.64938e-05	-0.000787985	0.00023776	0.000383018	-0.000527796	-0.000487896	7.35601e-05	-0.000483033	5.61009e-05	-0.000364577	-5.27122e-05	-0.000282371	-0.000167328	-0.000603698	-0.000175828	-0.000172902
0.000182418	0.000105813	-0.000288232	0.000467088	-3.88409e-05	-0.000176467	0.000354467	0.000368036	0.000891945	0.00041106	0.000726227	0.000615174	0.000132551	-9.31997e-06	9.2117e-06	0.000953584	0.000577891	4.34827e-05	0.00018896	0.000455188	0.000343452
1.11149e-05	2.57726e-06	-1.36922e-05	0.000328136	0.000116458	0.000342777	0.000572598	0.00106721	0.000327579	0.000507955	0.000326669	0.000833523	0.000448516	0.000587099	0.000515348	0.000865654	0.00110802	0.000531975	0.000368866	0.000391242	0.000577973
-0.000285467	0.000591067	-0.0003056	0.00017281	0.000706224	0.00027559	0.000288383	0.000473427	0.000234591	0.000365652	0.00039791	-1.4607e-05	0.000252004	0.000682081	0.000505815	9.52456e-05	-5.04929e-05	0.000174678	0.000394222	0.000614047	0.000554882
-8.48678e-05	-9.15585e-05	0.000176426	0.000157156	0.000335448	-0.000317758	8.08605e-05	-0.000442764	-0.000362228	-0.000377292	4.8187e-05	-0.000299743	-0.00013438	1.18092e-05	1.01417e-05	0.000138099	-0.000121268	3.23653e-05	0.000238909	-0.000392254	-8.03968e-06
-0.000348024	0.000411026	-6.30027e-05	-0.000423771	-0.00035628	7.32204e-05	6.62904e-05	-3.4158e-05	0.00018785	-9.84382e-05	-0.000453399	0.000195326	-0.000374533	-0.000254749	1.5245e-05	8.94671e-05	-0.000580952	-0.000340868	0.000704839	0.000311281	-0.000336746
0.000148903	-0.000115832	-3.30701e-05	-2.82098e-05	9.13921e-05	0.000157911	3.4454e-05	6.63876e-05	0.00016582	0.000166557	0.000332075	-0.00012132	-4.12906e-06	0.000339109	0.000140937	0.000520212	0.000351084	-0.000153083	0.000416706	0.000160541	0.000131218
0.000219251	-0.000277231	5.79806e-05	0.000365209	0.000243719	0.000139687	-7.78709e-05	-0.000207199	9.49697e-05	0.000217311	-6.39239e-05	0.000371355	0.000647938	5.77504e-05	0.000116137	0.000327911	0.000669744	0.000474842	0.000182941	0.000194375	9.0795e-05
0.000160508	2.59601e-05	-0.000186468	0.000532549	-0.000118254	0.000100742	-8.80048e-05	-0.000537814	-0.000120123	-0.000178428	-0.000565068	-0.000181798	-0.000217596	-0.000195163	3.37386e-05	-0.000323456	-0.000622616	-0.000187258	2.06077e-05	-0.00061053	-0.000561277
-0.000132309	0.000171223	-3.89141e-05	-0.000199362	-0.00061745	5.50943e-05	-0.000543239	-0.000326641	-0.000630824	-0.000355482	-0.000123341	-0.000223151	6.55095e-05	-0.000471437	0.000127758	-0.000509551	-0.000329568	-0.000480248	9.42157e-05	0.000455761	-0.00025473
7.79989e-05	-1.4447e-05	-6.35519e-05	1.95997e-05	-9.51693e-05	-7.36843e-05	-0.000114942	-0.000132105	-0.000315255	-0.00054378	-0.000322022	0.000131307	-0.000522117	-4.51619e-05	-0.00056151	3.94283e-05	-0.000247483	-0.000570491	0.000110469	0.000144721	-0.000317615
0.000321531	-0.000352557	3.10259e-05	6.86837e-05	-0.000291246	0.000231255	2.65857e-06	0.000257954	0.000385625	0.000364648	0.000273465	3.85705e-05	0.000146382	0.000397713	0.000346057	0.000143614	0.000370585	0.000843042	0.00028959	-0.00011609	0.000147415
0.000368999	-0.000330661	-3.83384e-05	0.000170314	9.27434e-05	-3.26017e-05	-0.000346013	0.000136563	0.000379867	-5.57887e-05	3.37943e-05	0.000196997	0.000395105	0.000300612	0.000166814	5.84806e-05	-6.31622e-05	0.000252246	0.000385124	0.00028123	5.81469e-05
0.000367328	-0.000308325	-5.90031e-05	-7.73002e-05	-0.000478595	0.000125691	7.78645e-05	3.86422e-05	4.76579e-05	0.000309026	0.000133737	5.8683e-05	1.53912e-05	-0.00022147	-0.0004205	-0.000128998	0.000177443	-0.000159819	-0.000666718	0.000468892	-4.9187e-05
-0.000353427	0.000305687	4.77399e-05	0.00010988	0.000400752	-0.000443006	0.000215608	0.000458469	0.00012817	4.5384e-05	-8.23977e-05	-0.000201041	-0.000320466	0.000468208	-0.000181059	0.00015232	0.000387291	-0.000127061	0.000288435	4.90484e-05	0.00013046
0.000190884	0.000136906	-0.000327791	0.00043189	-0.000253219	-0.0002663	0.000214504	-0.000342153	0.000141648	0.00038355	-0.000142916	-0.000122103	0.00058746	-4.34165e-05	-6.41401e-07	-4.02092e-05	5.42308e-05	1.12196e-05	0.000381699	-0.000266753	0.000116084
-0.000273195	0.000353295	-8.00998e-05	0.000313902	-8.92266e-05	-0.000174648	5.06778e-05	-0.000184774	-0.000167612	-0.0001663	0.00028647	0.00030633	0.000237518	0.000387019	0.000136626	-1.03675e-05	0.000342893	0.000186381	-0.000489442	-0.00018134	0.000246765
-0.000144532	0.000218077	-7.35449e-05	-0.000123056	-0.000460133	0.000112813	-3.97182e-05	-0.000196503	-0.000303143	-0.000661833	6.07342e-05	-0.00074136	-0.000270646	-0.000282449	-0.000391191	-0.000276074	-0.000429413	-0.000813513	0.000175634	-5.14207e-05	-0.00031335
-0.000228672	-7.95184e-05	0.00030819	0.000181884	-0.000256794	-3.1847e-05	-0.000475583	9.82881e-05	-5.92584e-05	-0.000153659	-4.22293e-05	-0.000215421	-0.000275959	-9.49113e-05	5.23438e-05	0.000133442	0.000305467	0.000246596	-0.000237129	-8.4047e-05	2.55123e-05
-0.000213761	0.000271985	-5.82246e-05	0.000197099	-0.000266557	-9.14026e-05	0.000482686	-5.18522e-05	-7.74825e-05	-8.00574e-05	0.000105104	0.00031945	-0.000106879	0.000149356	0.000362005	0.000120873	-0.000145904	5.21665e-06	-0.000129435	0.000324547	0.000147134
0.000107176	-6.30042e-05	-4.41719e-05	-0.000137948	0.000241426	-8.24399e-05	0.000304355	0.000353933	-0.000156579	-2.32205e-05	6.30869e-05	3.2591e-05	-4.51967e-05	-0.000304227	-1.66049e-05	-5.08556e-05	0.000225074	-0.000266254	-9.52727e-05	7.54e-05	0.000259957
0.000415168	-0.000267894	-0.000147274	6.96151e-05	0.000162943	-0.000250909	-8.0227e-06	1.73979e-05	-9.90852e-07	0.00058975	-0.000162818	2.95364e-05	0.000201289	-0.000209535	-0.000377453	4.5883e-05	0.000319445	-0.000146687	0.000133725	-0.000347161	-2.68617e-05
-0.000549504	0.000661666	-0.000112163	-1.31816e-05	-0.000234243	3.974e-05	0.000197595	0.000438794	-0.000222378	-5.13443e-05	0.000298749	0.000536404	0.000124038	-0.000125079	2.58041e-05	0.000600545	-0.000533943	7.10147e-05	-0.000395888	-6.55239e-05	4.39967e-05
0.000369526	-4.97178e-05	-0.000319808	-0.000348272	-2.08507e-05	-0.000162178	-8.39199e-05	-0.000403691	-0.000156846	-0.000297658	-0.000400874	-4.51126e-05	-0.000377039	-0.000296251	-2.73535e-05	-0.000257484	2.21756e-05	0.000388835	2.16205e-05	6.79909e-05	-3.12393e-05
-0.000310676	7.00215e-05	0.000240654	-3.51551e-05	-0.000331193	-8.83773e-05	1.53023e-05	-0.000138702	-7.15847e-05	0.000209511	-1.00332e-05	0.000135763	-6.85003e-05	-6.80039e-05	3.59682e-05	0.000240023	-0.000113141	-5.94295e-05	-4.42241e-05	0.000338324	0.000136858
0.000198863	-0.000184924	-1.3939e-05	-0.000101227	-0.000455204	-0.000420884	-0.000122461	-0.000189388	-0.000321651	-0.000404842	-0.000256837	-0.000364799	2.48135e-05	-0.000126756	-0.000155936	-0.000111034	-0.000162499	-1.29842e-05	-0.000257825	-0.000243484	-6.78456e-05
0.000241798	-0.000167924	-7.38744e-05	0.000218635	0.000368448	-0.000209366	0.000138789	0.000152866	0.000182417	0.000260443	1.74069e-05	-1.01268e-05	9.66965e-05	5.98778e-05	0.000314701	5.37083e-05	0.000344528	2.77437e-05	0.000682415	-0.000127984	0.000145571
