# Supplementary material for: Short-lived metal-centered excited state initiates iron-methionine photodissociation in ferrous cytochrome c
Source: Nat Commun. 2021 Feb 17;12:1086. doi: 10.1038/s41467-021-21423-w (PMC7889893; doi:10.1038/s41467-021-21423-w)
Supplement: Supplementary file 3 — Source Data [file 41467_2021_21423_MOESM3_ESM.zip › Source_Data_XSS.xlsx]

## Sheet: delays
-0.178001
-0.169246
-0.160662
-0.152294
-0.143883
-0.13534
-0.12684
-0.118295
-0.109742
-0.100666
-0.0906228
-0.0805821
-0.0707103
-0.0609587
-0.0509763
-0.0408082
-0.0306992
-0.0206287
-0.0104369
-0.000498538
0.00959868
0.0197751
0.0296769
0.0396761
0.0494983
0.0596109
0.0697069
0.0797248
0.0899748
0.100064
0.110173
0.119906
0.129721
0.13976
0.149702
0.159501
0.169612
0.179505
0.189355
0.199425
0.209223
0.219331
0.229367
0.239593
0.249422
0.259324
0.269173
0.279331
0.289359
0.299386
0.309635
0.319407
0.329456
0.339356
0.349261
0.3593
0.369334
0.379228
0.388995
0.398942
0.408692
0.4182
0.426883
0.435343
0.443678
0.452085
0.460398
0.468746
0.477149
0.486018
0.49494
0.503937
0.513547
0.523502
0.533783
0.545081
0.55716
0.570258
0.584304
0.598877

## Sheet: q
0.275
0.285
0.295
0.305
0.315
0.325
0.335
0.345
0.355
0.365
0.375
0.385
0.395
0.405
0.415
0.425
0.435
0.445
0.455
0.465
0.475
0.485
0.495
0.505
0.515
0.525
0.535
0.545
0.555
0.565
0.575
0.585
0.595
0.605
0.615
0.625
0.635
0.645
0.655
0.665
0.675
0.685
0.695
0.705
0.715
0.725
0.735
0.745
0.755
0.765
0.775
0.785
0.795
0.805
0.815
0.825
0.835
0.845
0.855
0.865
0.875
0.885
0.895
0.905
0.915
0.925
0.935
0.945
0.955
0.965
0.975
0.985
0.995
1.005
1.015
1.025
1.035
1.045
1.055
1.065
1.075
1.085
1.095
1.105
1.115
1.125
1.135
1.145
1.155
1.165
1.175
1.185
1.195
1.205
1.215
1.225
1.235
1.245
1.255
1.265
1.275
1.285
1.295
1.305
1.315
1.325
1.335
1.345
1.355
1.365
1.375
1.385
1.395
1.405
1.415
1.425
1.435
1.445
1.455
1.465
1.475
1.485
1.495
1.505
1.515
1.525
1.535
1.545
1.555
1.565
1.575
1.585
1.595
1.605
1.615
1.625
1.635
1.645
1.655
1.665
1.675
1.685
1.695
1.705
1.715
1.725
1.735
1.745
1.755
1.765
1.775
1.785
1.795
1.805
1.815
1.825
1.835
1.845
1.855
1.865
1.875
1.885
1.895
1.905
1.915
1.925
1.935
1.945
1.955
1.965
1.975
1.985
1.995
2.005
2.015
2.025
2.035
2.045
2.055
2.065
2.075
2.085
2.095
2.105
2.115
2.125
2.135
2.145
2.155
2.165
2.175
2.185
2.195
2.205
2.215
2.225
2.235
2.245
2.255
2.265
2.275
2.285
2.295
2.305
2.315
2.325
2.335
2.345
2.355
2.365
2.375
2.385
2.395
2.405
2.415
2.425
2.435
2.445
2.455
2.465
2.475
2.485
2.495
2.505
2.515
2.525
2.535
2.545
2.555
2.565
2.575
2.585
2.595
2.605
2.615
2.625
2.635
2.645
2.655
2.665
2.675
2.685
2.695
2.705
2.715
2.725
2.735
2.745
2.755
2.765
2.775
2.785
2.795
2.805
2.815
2.825
2.835
2.845
2.855
2.865
2.875
2.885
2.895
2.905
2.915
2.925
2.935
2.945
2.955
2.965
2.975
2.985
2.995
3.005
3.015
3.025
3.035
3.045
3.055
3.065
3.075
3.085
3.095
3.105
3.115
3.125
3.135
3.145
3.155
3.165
3.175
3.185
3.195
3.205
3.215
3.225
3.235
3.245
3.255
3.265
3.275
3.285
3.295
3.305
3.315

## Sheet: data
25.1501	-1.81421	9.34218	3.45021	14.717	-59.216	1.7047	-2.961	18.4176	12.7808	-21.8444	-43.4654	41.907	-23.7826	-31.266	31.3771	-40.5612	-18.0289	-56.8544	-16.3053	-21.0064	-26.5355	-74.7065	-74.4436	-71.8158	-87.9076	-60.7123	-7.02411	-67.2868	-43.5374	-99.2357	-29.2469	-91.4383	-84.0018	-138.902	-61.1875	-69.2426	-82.7584	-87.0149	-89.681	-161.706	-101.769	-153.793	-148.942	-171.279	-130.25	-135.338	-138.782	-200.79	-202.977
23.5639	-8.04849	-0.50272	-6.13481	1.1109	-76.083	-5.89422	-10.0569	10.0614	12.3336	-30.5934	-47.9425	42.9042	-24.5382	-33.8864	22.7826	-40.7039	-6.01824	-47.3896	-5.89397	-12.5654	-0.936323	-57.8766	-50.2925	-43.4268	-53.7108	-24.448	30.223	-24.6283	20.7856	-33.8075	47.9003	-7.23378	3.82959	-40.4265	50.7573	50.4431	46.9605	58.1244	55.0737	-9.40754	69.0154	21.0932	27.9046	7.72941	64.771	62.8213	66.8755	6.90023	15.398
15.5681	-5.14758	-7.94558	-7.10655	-11.4404	-79.7495	-2.59869	-12.9518	1.69453	12.6124	-42.2923	-48.9245	41.2232	-26.4873	-26.034	11.8191	-34.0073	12.843	-23.6909	1.89283	0.639789	26.5607	-28.2786	-24.1796	-0.732389	-23.9958	7.13034	57.3156	4.98177	62.2465	22.86	99.6088	64.7815	65.6731	41.193	138.713	137.846	151.029	174.922	169.156	114.144	193.078	157.585	160.823	149.15	207.087	196.579	216.012	164.361	188.837
11.9453	-7.02915	-18.6336	-20.2295	-15.5526	-95.3516	-16.2105	-14.951	-5.71338	16.1676	-39.662	-37.6429	38.6656	-16.4761	-28.915	22.7811	-29.2101	21.6934	-16.5887	22.7374	14.6414	44.3213	-20.0998	2.09689	10.9603	9.90072	47.951	92.7755	51.8124	127.964	71.7285	164.302	124.166	134.141	105.711	202.988	218.058	227.333	254.147	248.323	197.718	288.673	245.759	267.11	243.934	314.664	309.638	325.717	278.455	293.546
11.4832	-11.4241	-19.8195	-21.9249	-20.4714	-90.473	-17.794	-17.5479	-8.13694	12.5467	-38.5005	-37.7578	34.869	-16.0997	-27.5375	13.1188	-26.9621	22.4883	-12.8108	22.2694	14.231	49.1698	-10.9074	10.8669	21.2795	23.3549	55.6489	96.9294	63.4452	138.815	92.1488	178.251	146.24	158.218	138.93	231.246	247.016	260.068	291.772	287.149	247.002	336.588	302.242	318.854	301.484	371.422	370.726	387.52	345.985	365.762
16.6066	-20.263	-17.7535	-22.8407	-21.0206	-89.8468	-20.2573	-23.5903	-6.53129	9.3971	-33.8692	-42.9167	40.9069	-14.9197	-25.8929	17.4081	-21.9654	25.2995	-12.0399	30.0383	24.0628	59.1119	1.52151	24.0086	35.0902	42.4062	73.7137	122.795	88.8349	160.096	116.581	207.819	170.837	191.704	170.444	267.509	282.233	294.438	327.647	324.929	283.28	378.515	346.108	356.587	342.812	412.939	423.306	434.213	386.328	406.935
15.8106	-17.9394	-20.2043	-24.0447	-20.6869	-100.16	-20.765	-24.4018	-7.34202	13.2857	-37.34	-43.4239	47.0256	-13.9067	-24.8387	28.8164	-19.642	33.8544	-6.71649	40.3191	35.7108	70.5026	7.30553	32.761	45.554	50.6537	90.5561	144.712	104.343	183.017	131.344	234.049	191.379	211.53	184.711	292.427	308.686	321.314	354.532	350.143	299.277	401.378	362.329	378.134	359.67	433.942	441.513	454.163	400.354	419.794
12.9372	-16.7813	-20.0282	-23.2459	-19.9588	-91.0151	-20.1663	-23.2273	-8.32919	12.2071	-32.7493	-36.8181	42.6718	-9.97242	-19.9163	29.0741	-13.2479	35.755	0.112449	43.42	40.0107	72.0804	16.0356	41.12	52.5334	59.3733	96.845	144.948	110.747	183.35	137.158	231.013	193.624	212.93	189.985	286.741	303.192	315.416	346.231	342.142	297.773	390.09	355.896	371.684	354.845	421.491	429.685	440.954	393.621	410.688
13.8157	-16.482	-20.7097	-26.4006	-15.8807	-94.5166	-24.804	-21.613	-7.54419	14.0796	-28.1839	-31.814	42.0935	-6.05365	-23.3784	37.515	-14.3442	31.7721	-5.87734	46.6932	39.2628	66.3282	6.341	38.0676	38.9066	55.9559	95.8138	143.036	110.727	184.96	126.939	227.03	180.667	204.81	172.836	266.645	288.116	292.818	318.865	315.293	267.922	362.357	320.387	344.405	319.895	389.446	400.328	405.675	357.107	364.677
9.02985	-6.18662	-20.2416	-20.226	-13.6728	-95.12	-16.2593	-17.6638	-7.13993	18.6501	-35.073	-31.1903	45.2179	-8.22107	-17.472	43.8867	-11.8282	40.1134	3.83974	47.9675	46.0459	70.3163	11.1262	36.449	47.4888	46.8133	93.871	141.873	99.4703	173.457	116.329	214.498	171.431	183.188	151.269	250.35	266.268	275.38	298.681	291.706	235.534	323.41	279.507	304.509	279.415	342.93	340.328	353.762	303.562	313.927
10.5783	-6.1452	-18.0543	-19.4181	-10.2337	-92.5211	-16.4617	-16.1667	-4.94227	18.4478	-31.9941	-30.2632	44.4565	-7.88196	-19.3231	45.3107	-13.8722	34.2944	-2.45023	44.2195	40.8671	61.1563	2.29405	27.7681	34.6118	36.5116	82.2643	130.095	87.636	157.541	97.5232	194.733	147.733	161.06	124.928	220.48	236.14	241.053	260.674	254.359	196.811	282.6	236.255	261.934	235.018	297.162	295.839	305.708	254.659	260.96
11.015	-1.69377	-16.9332	-19.0872	-5.69601	-94.5885	-16.6293	-11.1266	-2.75925	20.654	-32.3551	-28.4171	41.4725	-9.45746	-25.8557	44.8102	-22.9425	23.4248	-15.3165	33.5539	25.6589	41.9162	-22.1509	4.54642	4.44744	7.86243	53.6334	99.012	54.7833	125.526	55.7546	153.725	101.201	112.659	69.6463	162.406	179.378	178.652	193.588	187.019	125.873	210.976	157.223	188.65	155.492	220.333	214.492	223.13	171.952	172.511
6.11925	3.6715	-15.9829	-17.0944	-2.87029	-80.056	-14.8241	-5.30017	-3.34214	19.7616	-26.9255	-17.4097	30.5025	-5.88187	-23.0578	39.2925	-20.9022	17.4364	-13.9244	26.8164	17.5199	28.7212	-26.9812	-1.72129	-7.07831	-1.94048	37.8858	70.1422	35.5063	97.3499	32.7575	113.714	69.5136	76.3802	38.2979	110.476	127.888	124.565	134.038	127.724	77.278	145.122	96.4611	130.125	97.1586	151.647	142.098	149.834	111.126	106.584
3.8371	11.0288	-12.3385	-9.24585	-0.951175	-73.3738	-5.25681	-1.02407	-1.09382	20.6191	-32.3553	-20.0582	29.7296	-11.4348	-20.2968	33.5694	-23.8829	15.6196	-13.3144	15.1008	9.81539	19.3296	-32.529	-17.5889	-13.0738	-25.3927	13.6083	44.8036	2.98355	58.4696	1.48047	72.1173	34.5905	29.869	-4.29971	67.4232	76.6277	77.5363	85.053	76.9488	23.6415	81.7744	36.0546	64.1257	35.2689	82.1784	61.6255	76.2639	38.4801	39.4284
11.48	7.15568	-6.58753	-6.40183	2.14447	-75.1924	-3.67546	-1.4015	4.74372	18.7539	-33.6733	-31.3491	33.6931	-18.9368	-28.6895	27.6706	-36.1352	1.55945	-33.1901	-0.950843	-8.25111	0.357926	-56.0387	-45.4736	-41.01	-55.726	-20.4066	19.1265	-30.7278	20.8611	-38.7747	35.3684	-10.6101	-12.5041	-53.2564	25.9409	30.3903	28.0223	34.7886	28.0944	-32.4469	32.4359	-17.4927	3.89491	-23.824	27.7318	9.79101	21.5211	-25.368	-22.6107
13.7099	7.46323	-3.78309	-5.29854	6.51362	-73.1045	-3.7603	0.648185	7.72294	18.761	-30.6736	-31.0601	33.1148	-19.2796	-31.8759	29.1014	-40.0438	-6.45397	-42.4457	-6.8651	-16.2133	-12.3355	-69.4165	-58.8404	-59.4227	-71.5903	-37.6217	2.30234	-48.6628	-1.40148	-65.5362	8.29725	-43.2334	-43.5028	-90.1061	-13.9925	-10.0319	-17.642	-15.3278	-21.3067	-84.5705	-21.268	-75.0739	-52.7372	-83.0768	-32.2599	-49.2336	-41.5517	-90.2621	-92.2842
12.834	11.8047	-2.46029	-3.82224	9.13978	-70.039	-2.2953	5.58878	9.02036	19.3415	-31.2255	-28.8789	27.5553	-21.367	-36.1995	22.7787	-47.5991	-16.6901	-51.9068	-19.7384	-32.3665	-30.6892	-88.9288	-79.8206	-84.2615	-97.4614	-66.6207	-31.9897	-81.9753	-36.4604	-103.082	-35.2581	-85.9043	-90.0797	-137.544	-68.1565	-64.4478	-74.7596	-75.4972	-81.5932	-143.183	-84.9335	-140.57	-116.03	-148.592	-98.3802	-120.442	-112.039	-156.931	-161.374
9.14353	18.8887	-1.64511	0.167713	10.7436	-65.5966	2.95732	10.0236	9.23208	20.9986	-34.0879	-26.2036	24.4638	-22.9086	-34.0632	20.3667	-48.6228	-17.2987	-49.6574	-25.7716	-36.9145	-37.2255	-93.1416	-88.6184	-89.4312	-111.837	-80.7569	-50.5767	-102.554	-59.659	-123.619	-63.534	-108.88	-121.612	-166.51	-101.277	-100.631	-109.168	-112.352	-119.994	-181.65	-132.022	-186.609	-161.655	-193.915	-149.067	-180.041	-166.954	-208.036	-211.532
13.6426	15.8003	2.42111	1.42733	13.2188	-61.7315	2.80643	10.7846	12.8297	18.4206	-31.6477	-30.2413	22.8258	-26.2375	-39.874	13.2123	-56.4985	-30.3152	-64.3411	-38.8614	-52.9082	-54.8654	-111.059	-108.616	-113.277	-132.95	-107.885	-76.6419	-128.586	-91.2939	-155.272	-98.177	-146.991	-156.679	-204.215	-141.98	-143.223	-155.67	-160.527	-166.402	-227.358	-177.611	-232.742	-211.855	-243.031	-197.335	-224.819	-215.705	-258.351	-262.84
12.6311	17.3579	1.92106	-1.61401	16.4805	-57.489	-1.69791	15.3266	12.7581	18.2837	-25.6866	-21.5182	13.7444	-22.7473	-45.1005	10.0748	-61.1326	-42.1084	-74.3405	-46.0353	-66.8052	-72.8425	-129.651	-121.843	-140.086	-147.575	-127.045	-105.276	-147.859	-112.009	-182.804	-130.809	-181.307	-188.372	-238.851	-191.384	-186.981	-207.018	-216.658	-221.283	-275.277	-230.898	-288.814	-260.428	-297.313	-251.338	-277.604	-273.661	-308.746	-322.571
18.2602	14.8333	7.97184	4.26005	17.0257	-55.5035	4.27021	14.2833	17.6779	15.6685	-30.1553	-34.6757	18.1371	-32.0608	-48.6856	0.308703	-70.0133	-50.545	-85.9949	-61.8985	-80.548	-84.8977	-141.865	-143.707	-153.252	-172.251	-155.967	-126.063	-178.211	-148.319	-212.351	-162.597	-213.867	-223.164	-273.184	-217.17	-221.57	-238.917	-246.73	-250.79	-310.093	-263.038	-319.05	-302.727	-332.949	-286.774	-313.825	-307.826	-350.297	-355.819
11.9569	23.2541	5.84214	5.13897	17.6857	-51.6248	6.44348	20.0998	15.4133	18.0217	-31.7633	-26.1782	10.537	-30.5896	-47.2555	-2.73414	-70.4436	-51.1749	-82.1429	-65.9334	-85.7512	-91.5006	-146.964	-149.133	-160.15	-182.405	-166.154	-146.491	-194.63	-163.764	-227.939	-186.963	-230.996	-248.43	-294.592	-248.51	-251.455	-268.185	-278.457	-284.096	-338.5	-301.394	-356.6	-334.363	-367.134	-324.999	-361.387	-350.894	-384.156	-391.839
18.9371	15.9283	9.37034	3.61131	20.6366	-51.8469	2.38718	17.9063	19.2546	15.3472	-26.2185	-30.7335	12.6466	-31.3226	-53.527	-2.66621	-75.5928	-61.835	-96.9197	-70.8374	-94.1251	-102.405	-160.052	-159.939	-178.44	-190.829	-178.374	-153.444	-201.433	-174.61	-243.545	-197.643	-251.706	-259.51	-313.17	-266.442	-268.688	-292.114	-304.231	-307.274	-363.82	-320.566	-379.401	-359.529	-393.39	-347.337	-373.867	-371.929	-411.051	-422.883
18.6075	17.0436	11.0427	6.2121	19.6062	-46.5966	5.57078	19.5224	19.8093	13.654	-28.337	-32.8565	9.02777	-35.0559	-54.6136	-13.3245	-79.9606	-67.2902	-100.572	-81.9229	-105.201	-111.579	-166.891	-171.73	-186.928	-204.651	-197.117	-175.04	-222.379	-198.717	-260.957	-223.473	-271.417	-283.281	-331.507	-288.321	-293.755	-314.651	-325.501	-328.42	-380.684	-341.848	-396.146	-381.021	-410.795	-366.912	-396.513	-391.523	-427.199	-434.678
19.9245	15.7423	11.5441	5.04421	21.2828	-46.5062	3.46713	19.7171	20.6332	13.4223	-25.4987	-31.6566	8.50628	-33.7863	-56.5073	-11.5563	-80.9013	-70.7035	-104.77	-82.1693	-107.302	-115.682	-171.77	-174.353	-194.256	-206.835	-199.963	-178.002	-223.83	-201.12	-266.857	-227.914	-279.526	-288.229	-339.781	-298.76	-302.567	-326.897	-339.569	-341.749	-394.166	-354.618	-411.101	-394.214	-426.074	-381.308	-408.126	-406.58	-442.779	-453.879
17.131	20.4997	12.0356	9.30082	19.8413	-44.324	9.60646	21.3359	20.2568	14.2034	-31.2754	-33.7638	8.49329	-37.3982	-53.2522	-16.0992	-81.0608	-67.1901	-99.2772	-86.4304	-107.955	-114.37	-168.286	-177.358	-187.91	-213.393	-205.928	-184.707	-234.883	-212.91	-271.745	-238.59	-282.885	-300.183	-346	-302.72	-311.366	-329.807	-340.929	-344.784	-397.864	-362.959	-415.746	-402.654	-430.654	-389.652	-424.515	-415.826	-450.609	-455.251
21.2383	16.4609	12.74	6.81488	20.6816	-48.5899	5.82396	20.2797	21.8161	13.3735	-29.816	-36.9261	9.40512	-38.5312	-59.5243	-17.2242	-87.0116	-74.5589	-110.42	-90.5405	-115.819	-122.008	-180.706	-186.702	-202.989	-221.294	-215.343	-191.146	-241.311	-217.404	-282.314	-243.298	-294.46	-305.954	-356.879	-311.028	-317.521	-339.949	-350.921	-353.438	-408.185	-366.134	-423.04	-409.112	-439.505	-392.264	-422.189	-417.62	-456.049	-463.07
18.726	16.9229	12.4849	6.79966	19.8569	-40.0972	5.74565	21.6374	20.3809	11.512	-26.6146	-31.6598	3.02789	-36.3263	-57.3212	-22.9974	-84.446	-76.2015	-107.411	-92.6235	-118.393	-124.748	-177.724	-184.19	-202.337	-218.131	-216.975	-200.154	-242.644	-222.966	-281.656	-252.692	-296.812	-309.254	-354.211	-319.74	-325.492	-347.555	-358.973	-360.876	-406.409	-372.66	-423.697	-410.476	-438.48	-396.333	-425.816	-421.547	-451.953	-459.563
18.9059	15.3696	13.336	8.06125	19.1143	-36.9842	7.06785	19.9338	20.4593	10.3265	-25.7655	-32.7332	4.52064	-35.9938	-53.9483	-22.4913	-80.4315	-72.612	-102.641	-89.4822	-112.653	-118.787	-168.152	-176.637	-191.267	-209.212	-208.578	-190.349	-233.028	-216.512	-269.992	-243.033	-285.044	-297.233	-339.784	-305.089	-312.86	-333.018	-343.709	-345.433	-390.187	-358.166	-405.782	-396.3	-421.035	-382.074	-409.848	-405.578	-436.397	-441.828
18.4721	16.3394	13.3146	8.57918	18.8296	-37.0298	7.91136	20.5124	20.3811	10.5128	-27.0394	-33.1462	4.03679	-36.9265	-54.2261	-24.1641	-81.5716	-73.0844	-102.968	-91.477	-114.602	-120.163	-169.803	-179.212	-192.778	-212.615	-212.157	-194.418	-237.67	-220.724	-273.618	-247.62	-288.456	-302.208	-343.867	-308.922	-317.242	-336.587	-346.919	-348.91	-393.566	-361.999	-409.327	-400.122	-424.531	-385.516	-414.964	-409.344	-439.678	-444.083
21.2423	14.3961	14.8527	9.14212	18.9206	-38.7844	8.18926	19.7477	21.9987	9.71867	-28.3003	-37.9648	5.78493	-39.9313	-57.3341	-27.0807	-86.0096	-77.2143	-109.42	-96.6996	-120.469	-125.035	-176.808	-187.635	-200.421	-221.221	-221.996	-200.854	-246.956	-230.089	-283.438	-255.418	-298.697	-311.277	-354.407	-315.436	-325.259	-344.839	-354.218	-355.732	-402.632	-367.269	-415.623	-409.172	-432.686	-390.972	-419.264	-414.024	-447.751	-450.358
23.1195	12.8907	14.9945	7.5217	19.722	-41.258	5.84184	19.8571	22.7457	9.59132	-27.3963	-38.7237	5.4532	-40.2975	-61.3035	-27.718	-89.8933	-82.1062	-116.281	-99.6053	-126.078	-130.895	-185.749	-194.346	-211.418	-227.618	-229.193	-207.412	-252.986	-234.641	-292.462	-261.427	-308.633	-318.311	-364.664	-325.321	-333.364	-355.738	-365.537	-366.381	-413.949	-375.11	-426.385	-418.275	-443.999	-398.646	-424.847	-421.927	-456.947	-461.761
22.2944	13.5866	14.0281	6.257	20.1393	-41.7073	4.40001	20.6447	22.1102	10.149	-26.3276	-36.008	3.93884	-38.7322	-61.8021	-26.4938	-89.675	-82.5354	-116.363	-98.4297	-126.179	-131.729	-187.219	-193.664	-213.734	-226.892	-228.118	-208.373	-251.887	-232.4	-292.711	-261.336	-309.124	-318.215	-365.461	-328.525	-334.552	-358.36	-369.027	-369.862	-416.392	-378.048	-430.496	-419.452	-447.179	-401.324	-427.503	-425.426	-458.86	-466.082
20.7068	14.4552	14.1593	7.20927	19.1488	-36.8013	5.71831	21.5273	21.3827	9.07118	-26.1289	-34.4231	0.60844	-38.8458	-60.3502	-31.5326	-88.9938	-83.2391	-114.375	-101.39	-128.709	-133.48	-185.62	-194.013	-212.77	-227.542	-231.625	-215.644	-256.161	-239.06	-294.18	-269.435	-311.806	-323.124	-365.695	-333.892	-340.799	-362.93	-373.097	-373.868	-415.513	-382.092	-430.378	-421.16	-446.372	-403.646	-431.106	-427.548	-456.628	-462.199
19.5676	14.8516	13.2506	7.02723	18.4827	-37.0746	5.8458	20.9351	20.4534	9.51125	-26.2382	-33.2848	1.36356	-37.5917	-58.0025	-29.0426	-85.7547	-78.9485	-109.362	-96.7793	-122.822	-127.362	-178.568	-186.575	-203.941	-219.407	-221.938	-205.984	-246.342	-228.566	-282.813	-257.575	-298.846	-310.623	-352.244	-319.871	-326.527	-347.49	-357.266	-358.422	-400.081	-367.138	-414.68	-404.954	-429.945	-388.228	-415.961	-411.683	-440.431	-445.671
21.8265	11.7091	15.8339	9.6159	16.6153	-33.0074	8.5907	18.97	21.747	6.58203	-27.5665	-39.4979	2.36456	-41.505	-57.6743	-36.906	-87.3024	-80.9756	-111.132	-102.946	-126.954	-128.721	-176.876	-190.265	-201.67	-222.227	-228.995	-210.368	-252.293	-238.751	-284.254	-263.484	-301.012	-313.224	-350.147	-315.884	-327.069	-344.589	-351.488	-351.928	-391.693	-359.031	-401.115	-399.975	-418.526	-378.435	-404.526	-398.888	-428.781	-427.667
18.6713	13.7172	13.1124	7.8745	16.5529	-34.1296	7.12674	19.1221	19.4854	8.41345	-26.1338	-33.6073	2.16658	-36.941	-53.8072	-29.4061	-80.7897	-73.5022	-101.999	-92.4486	-115.627	-118.719	-166.005	-175.851	-188.812	-206.864	-209.774	-193.554	-233.079	-217.184	-265.055	-242.532	-279.589	-291.954	-329.211	-296.929	-305.143	-322.865	-330.867	-332.085	-371.467	-340.595	-383.528	-377.236	-398.489	-359.965	-386.736	-381.182	-408.889	-410.968
22.0349	10.3366	13.9774	7.62252	15.8677	-38.7942	6.59858	16.5526	20.7428	7.88998	-27.7426	-39.7015	6.68933	-39.4128	-56.0448	-29.0201	-83.2169	-73.9105	-105.84	-92.7369	-115.648	-116.934	-167.292	-177.515	-188.57	-207.125	-209.232	-186.826	-230.566	-212.908	-262.061	-233.43	-274.594	-284.195	-323.829	-283.421	-292.745	-310.034	-315.987	-316.813	-360.487	-322.46	-367.122	-363.602	-384.038	-341.367	-365.383	-360.446	-394.02	-393.714
18.9994	12.2325	13.8438	9.77573	14.2842	-32.6892	9.69853	16.885	19.3733	7.17285	-28.213	-37.6009	4.68393	-38.8229	-50.774	-31.6565	-78.3259	-69.1127	-97.0451	-91.2278	-111.051	-111.545	-156.198	-169.833	-175.773	-199.676	-202.999	-183.94	-225.763	-211.363	-252.198	-231.265	-264.609	-278.396	-311.392	-275.198	-286.779	-300.095	-305.243	-306.644	-345.946	-314.939	-353.534	-352.959	-369.331	-332.668	-359.302	-351.2	-380.289	-376.714
19.2224	11.5628	11.9707	7.26685	14.2207	-38.4843	6.983	15.8031	18.5649	8.62651	-28.0927	-36.8051	7.01623	-36.9587	-51.3809	-25.6229	-77.0464	-65.8671	-95.7305	-84.6533	-105.255	-105.733	-153.805	-163.463	-171.803	-191.863	-191.587	-170.551	-212.999	-194.04	-240.641	-212.587	-250.172	-261.358	-297.946	-257.838	-266.548	-281.178	-286.169	-287.782	-330.078	-294.068	-336.454	-331.886	-351.588	-311.285	-336.444	-329.559	-361.088	-359.857
18.2994	8.90008	10.1012	3.06874	14.2035	-34.8665	1.49062	15.5388	16.7064	7.2938	-21.2637	-29.399	2.04328	-31.153	-51.216	-24.5307	-73.1516	-67.1227	-94.5661	-79.483	-103.141	-105.028	-150.672	-154.277	-171.613	-178.95	-181.392	-166.259	-198.634	-180.551	-228.682	-202.802	-240.236	-245.662	-281.886	-252.281	-255.418	-274.002	-280.334	-280.51	-314.963	-281.578	-322.634	-313.752	-335.555	-296.008	-315.054	-313.481	-339.153	-343.993
18.3019	10.2761	11.5957	7.5733	12.9563	-35.9846	7.46664	13.812	17.5702	7.90236	-26.7927	-35.9245	8.37525	-34.9609	-46.6516	-22.9396	-70.5782	-59.312	-87.385	-77.4367	-95.1991	-95.3409	-139.522	-149.719	-155.014	-175.909	-174.973	-153.415	-194.748	-177.677	-219.542	-192.746	-227.69	-238.348	-272.117	-232.344	-241.775	-254.255	-258.362	-260	-300.808	-266.689	-305.54	-303.045	-320.162	-283.227	-306.493	-299.559	-330.531	-327.876
15.349	12.0791	9.85526	7.17662	12.1188	-34.4518	7.59304	14.1022	15.6471	8.59998	-26.2785	-31.7711	7.10021	-32.2716	-42.8878	-20.4524	-65.5551	-53.7782	-79.4102	-71.5406	-88.0037	-88.2736	-130.06	-139.378	-143.916	-165.061	-162.704	-144.124	-182.987	-165.445	-205.589	-180.846	-212.349	-224.641	-255.847	-219.027	-227.385	-238.468	-242.668	-244.919	-283.379	-252.743	-289.72	-285.287	-302.441	-268.256	-292.916	-284.738	-312.426	-310.268
14.4846	11.1806	8.63213	5.6752	11.3113	-33.7926	5.93231	13.3749	14.3992	8.31913	-24.5371	-29.2749	6.1822	-29.9535	-41.4797	-19.1135	-62.4892	-51.3581	-75.91	-67.1713	-83.7386	-83.768	-124.355	-131.661	-137.714	-155.494	-153.138	-136.14	-171.845	-153.825	-193.525	-168.973	-199.507	-210.213	-240.326	-205.854	-212.393	-223.591	-227.462	-229.482	-265.375	-235.317	-271.136	-265.441	-282.765	-249.075	-271.849	-264.638	-290.433	-289.378
14.2834	10.6021	8.8046	5.92076	10.6209	-31.6838	6.21694	13.0955	14.1449	7.48063	-24.133	-29.201	5.25152	-29.9734	-40.7529	-21.2523	-61.7992	-51.3728	-74.9462	-67.8089	-84.0208	-83.4291	-122.368	-130.454	-135.763	-153.73	-152.822	-136.746	-171.08	-154.304	-191.259	-169.129	-197.569	-208.379	-236.387	-203.605	-210.592	-220.966	-224.235	-226.033	-259.727	-231.105	-264.753	-260.549	-276.296	-243.784	-266.014	-258.596	-283.011	-280.925
13.2376	11.5453	6.56031	3.7896	10.6847	-36.7291	4.17806	12.8823	12.9043	9.46111	-24.3482	-26.8868	6.71458	-27.6816	-40.4106	-14.9211	-59.7636	-47.1651	-71.7667	-60.8967	-77.5753	-77.3528	-119.1	-123.471	-130.8	-146.119	-141.155	-124.584	-159.231	-137.909	-180.321	-152.492	-183.798	-193.656	-224.522	-189.174	-193.294	-204.584	-208.177	-210.577	-246.813	-215.152	-252.316	-243.234	-262.591	-227.633	-250.162	-243.009	-268.498	-268.976
13.9953	9.30876	7.1876	3.73365	10.5571	-34.2653	3.66659	11.498	13.0902	8.21827	-22.0904	-26.8938	7.15751	-26.6018	-38.938	-14.3034	-57.1379	-46.2272	-70.1819	-58.5268	-74.4259	-74.5936	-113.939	-118.332	-125.72	-139.242	-135.409	-118.248	-151.427	-132.673	-172.629	-145.77	-176.91	-184.579	-214.766	-180.816	-185.23	-196.714	-200.282	-202.052	-236.853	-205.966	-241.209	-234.037	-251.817	-218.538	-237.884	-232.56	-258.09	-258.655
12.2681	9.82559	5.8386	2.16463	9.90079	-31.9549	2.00812	12.573	11.614	7.83443	-20.4222	-22.7681	2.93198	-24.6881	-39.0978	-16.8833	-56.6596	-47.5483	-69.4814	-58.9681	-76.5738	-76.4611	-114.655	-117.12	-127.863	-137.397	-135.511	-123.312	-151.188	-132.069	-171.624	-148.31	-176.628	-184.094	-211.999	-184.357	-186.346	-198.506	-202.193	-203.674	-233.183	-205.193	-238.858	-229.401	-247.825	-215.152	-234.288	-229.378	-249.961	-252.242
10.6507	12.1256	4.9988	3.13462	9.66837	-34.0528	3.79452	12.487	10.9653	9.48903	-22.6388	-22.5963	5.40309	-24.3858	-36.1329	-12.4249	-53.6017	-41.4016	-63.2312	-53.9448	-69.1723	-69.1207	-107.405	-110.66	-117.603	-131.8	-126.145	-112.501	-143.57	-122.825	-162.423	-137.136	-164.862	-175.086	-202.959	-171.511	-174.439	-184.508	-188.076	-190.724	-223.541	-195.616	-229.93	-219.681	-238.38	-206.757	-228.946	-221.532	-243.515	-244.624
11.8843	10.4769	5.23032	2.6514	10.0519	-35.5492	2.9194	11.1629	11.4256	9.45632	-21.7045	-23.6045	7.68999	-23.7819	-35.9365	-9.15732	-52.3589	-40.0811	-63.0519	-50.7321	-65.5811	-66.0717	-104.876	-107.185	-114.515	-127.202	-120.402	-104.185	-136.335	-115.573	-156.544	-128.008	-158.53	-166.48	-196.457	-162.584	-165.304	-176.178	-179.895	-182.295	-217.2	-186.901	-222.403	-212.29	-231.411	-199.014	-218.891	-213.096	-237.635	-239.478
11.144	10.83	5.27811	3.45481	9.02293	-33.6929	4.13173	11.1686	10.9974	8.92884	-22.5603	-23.9128	6.86748	-24.4433	-34.8165	-11.8847	-51.8569	-39.3075	-61.1367	-51.9026	-65.8784	-65.2491	-102.469	-106.444	-111.471	-126.525	-120.769	-105.518	-137.198	-117.209	-154.724	-129.072	-156.419	-165.995	-193.042	-160.021	-163.818	-172.817	-175.545	-178.08	-211.146	-182.624	-215.641	-207.319	-224.471	-193.463	-214.364	-206.972	-230.018	-229.729
10.7764	11.8871	4.39709	3.05866	9.5906	-37.6102	3.93127	10.8816	10.7932	10.6399	-23.4665	-23.6551	9.5843	-23.574	-33.9617	-6.03397	-50.2176	-35.4296	-58.4898	-46.8091	-60.0459	-60.19	-99.384	-101.991	-106.599	-122.342	-112.739	-95.3307	-129.695	-107.185	-148.341	-117.879	-148.021	-157.714	-187.583	-150.515	-153.672	-162.897	-166.168	-169.395	-206.617	-175.723	-211.726	-200.952	-220.298	-188.137	-210.005	-202.339	-227.981	-228.802
8.47195	13.5396	4.54844	4.9339	8.67015	-32.3674	6.48698	11.4418	9.94155	10.0352	-23.6578	-21.9145	7.70512	-23.2298	-30.0895	-8.42187	-46.8308	-32.5194	-52.3967	-46.5398	-57.5379	-57.3995	-92.0355	-97.4909	-98.4174	-118.345	-110.008	-95.465	-128.288	-108.81	-143.539	-119.601	-143.717	-156.801	-181.665	-148.474	-153.525	-159.964	-162.955	-166.585	-200.328	-175.396	-206.75	-198.302	-214.55	-187.318	-211.371	-201.399	-223.386	-221.916
12.331	8.30001	5.67717	2.80477	9.44477	-33.0914	2.81922	9.43621	11.3368	8.23109	-19.907	-23.8387	8.58094	-22.7143	-33.5713	-8.32971	-48.7799	-37.566	-59.6519	-47.2473	-60.6111	-61.0406	-96.9988	-99.7455	-105.846	-117.811	-111.767	-94.6777	-125.68	-107.346	-144.827	-117.348	-146.885	-153.117	-181.601	-148.424	-151.801	-161.958	-165.158	-167.09	-200.585	-171.146	-204.052	-196.362	-213.288	-182.969	-199.942	-195.314	-219.935	-221.005
11.0704	8.71565	4.94206	2.0133	9.25443	-30.9346	1.93934	10.1095	10.4325	7.97697	-18.4003	-20.7734	5.96883	-21.0945	-32.9933	-9.22564	-47.5796	-37.819	-58.2995	-46.7016	-60.7982	-61.5178	-96.0714	-97.695	-105.827	-115.348	-110.42	-96.575	-124.1	-106.226	-143.079	-118.254	-145.891	-152.015	-179.044	-150.394	-152.382	-163.04	-166.675	-168.434	-198.551	-171.713	-203.38	-194.311	-211.537	-182.428	-199.149	-195.005	-216.37	-218.803
10.556	7.99654	5.80545	3.2405	8.85271	-25.808	3.15774	9.60041	10.3592	6.58908	-16.8111	-20.0622	5.02759	-20.4426	-30.1342	-10.7745	-44.4206	-36.4937	-54.7664	-46.0219	-58.4658	-59.4536	-89.6744	-93.2231	-99.4712	-110.145	-107.196	-94.5709	-120.24	-106.4	-137.761	-117.751	-141.962	-148.445	-172.264	-147.108	-150.616	-160.058	-163.682	-165.126	-192.198	-169.485	-197.143	-191.081	-205.313	-180.26	-195.918	-191.931	-211.284	-212.492
11.1192	7.63556	4.98566	1.28576	9.73717	-28.879	0.687439	9.84148	10.3243	7.37129	-15.7332	-18.7716	5.01422	-19.2376	-32.3315	-8.09052	-45.6719	-38.0247	-57.6829	-44.735	-59.217	-61.0785	-94.0645	-94.3877	-104.88	-110.947	-106.892	-94.2175	-119.15	-102.948	-139.651	-115.807	-143.776	-147.921	-175.199	-149.828	-150.78	-162.85	-167.4	-168.632	-196.883	-171.469	-202.522	-192.924	-210.373	-182.501	-196.872	-194.877	-215.042	-219.452
10.6927	8.16742	5.77203	2.79997	9.2376	-25.9696	2.54264	10.225	10.4766	6.63508	-16.4927	-19.5302	4.00638	-20.4747	-31.4802	-11.6333	-45.9577	-38.6551	-57.1229	-47.8257	-61.4023	-62.6547	-93.6557	-96.5413	-104.556	-113.801	-111.432	-99.6818	-124.602	-110.439	-143.186	-123.29	-148.107	-154.27	-178.764	-154.77	-157.57	-168.019	-172.069	-173.36	-199.952	-177.164	-205.613	-198.581	-213.709	-187.881	-203.558	-200.081	-218.875	-221.081
14.656	3.62773	7.54139	2.0855	9.98742	-26.8906	0.666568	8.18325	12.3603	5.04628	-14.3794	-23.327	6.26098	-21.3712	-34.3256	-11.7254	-48.1951	-42.7781	-63.7412	-49.4575	-64.137	-65.6972	-97.9164	-100.097	-110.343	-115.495	-114.785	-98.9601	-124.681	-112.096	-146.279	-122.922	-152.673	-153.705	-181.451	-155.004	-157.965	-170.792	-174.734	-174.719	-202.919	-175.628	-205.377	-200.747	-215.506	-187.179	-197.359	-197.748	-220.562	-223.449
13.3103	5.59711	8.09189	4.44778	9.00209	-24.2799	3.93266	8.93774	12.194	4.82517	-16.915	-24.4607	5.52619	-23.3566	-32.5589	-15.6928	-48.2953	-41.7441	-61.1717	-52.7318	-65.5607	-65.8797	-96.0219	-102.04	-107.384	-119.005	-119.186	-104.339	-131.38	-120.208	-149.301	-130.552	-155.5	-160.829	-184.552	-158.259	-164.002	-173.597	-176.53	-177.143	-204.277	-180.283	-206.909	-205.224	-217.08	-191.348	-205.152	-202.007	-223.274	-222.393
15.8408	1.05539	9.46214	2.97888	10.123	-20.5931	0.895267	7.55837	13.2365	2.50598	-11.3012	-23.6134	4.43398	-21.3222	-33.7234	-15.8251	-47.4842	-46.0205	-65.3507	-52.5305	-67.0143	-69.1202	-97.1787	-101.091	-111.79	-115.329	-119.004	-104.324	-127.023	-120.008	-148.963	-131.08	-158.773	-158.015	-183.386	-162.019	-166.352	-179.636	-183.86	-182.686	-206.693	-182.916	-208.701	-208.128	-219.669	-194.56	-201.327	-203.894	-224.865	-227.285
14.681	4.63595	8.79517	4.46646	9.5514	-25.2573	3.6411	8.59617	13.0522	4.64372	-16.7952	-26.088	6.55578	-24.1127	-33.9252	-15.533	-49.8416	-43.5141	-64.1466	-54.0449	-67.3113	-67.9001	-99.1172	-105.128	-111.039	-122.096	-122.41	-105.866	-134.115	-123.124	-153.47	-133.066	-160.168	-164.328	-189.75	-161.851	-167.872	-178.35	-181.459	-181.8	-210.46	-184.653	-212.471	-211.322	-223.467	-196.55	-209.325	-207.132	-230.27	-229.624
15.1513	3.79064	9.10682	4.16891	10.7807	-24.8522	2.82034	7.97499	13.4652	4.75833	-14.4864	-24.918	7.84925	-22.2456	-32.7109	-10.9669	-47.1515	-42.0027	-62.7582	-49.8473	-62.6698	-65.2704	-95.658	-100.412	-107.839	-116.636	-115.851	-98.2535	-126.385	-116.834	-148.557	-126.507	-156.078	-158.188	-185.898	-158.409	-163.921	-176.051	-180.665	-180.767	-210.741	-185.081	-213.93	-211.981	-225.066	-199.238	-209.863	-209.999	-234.376	-236.062
16.0133	1.77106	9.07268	2.3975	11.3486	-23.5708	0.151373	7.78711	13.5075	3.83168	-11.2068	-23.0122	6.0292	-20.5047	-34.1882	-11.2093	-47.3333	-45.0844	-65.7037	-49.8357	-64.6699	-68.1854	-98.3145	-100.534	-112.777	-115.264	-116.376	-100.326	-124.704	-116.071	-149.383	-127.549	-158.732	-157.306	-186.182	-162.676	-166.008	-180.852	-186.323	-185.452	-212.794	-187.112	-216.24	-213.001	-227.175	-200.739	-207.761	-211.191	-234.223	-238.873
19.6891	-2.47827	11.6679	3.51574	11.199	-22.1351	0.612406	5.5443	15.5401	1.51902	-10.525	-28.6001	8.39543	-23.011	-35.5504	-14.3881	-49.2477	-48.3745	-70.5311	-53.5732	-67.807	-70.5304	-99.8326	-104.488	-114.904	-117.832	-121.722	-101.356	-127.613	-122.394	-152.414	-130.37	-163.189	-158.88	-187.907	-161.53	-167.503	-182.219	-186.499	-184.521	-212.649	-184.381	-211.891	-214.491	-225.311	-198.419	-201.312	-206.558	-233.174	-235.217
16.6366	2.22088	11.1126	5.86953	10.4352	-21.3381	4.40039	7.56308	14.6594	2.88801	-14.572	-28.0127	7.39907	-24.6028	-33.3094	-16.4383	-49.16	-45.4776	-65.9123	-55.6048	-67.9353	-69.7239	-98.161	-106.131	-111.395	-122.453	-125.062	-106.795	-135.248	-129.217	-156.261	-138.03	-165.702	-168.034	-193.491	-166.741	-174.867	-185.996	-189.792	-189.285	-217.631	-193.226	-219.158	-221.995	-231.692	-207.199	-216.913	-216.909	-241.333	-240.25
17.7701	0.982858	11.49	5.75048	11.2264	-22.9347	3.92705	6.29672	15.295	3.17258	-13.666	-28.9485	10.3331	-23.8446	-32.5374	-11.7507	-47.2745	-43.3128	-64.9438	-51.4571	-62.9303	-65.8375	-94.6669	-101.887	-107.103	-117.41	-118.128	-96.7892	-127.148	-121.391	-150.091	-128.19	-159.117	-159.492	-187.637	-157.916	-166.158	-178.142	-182.542	-181.953	-213.433	-186.899	-214.439	-217.282	-227.615	-202.859	-210.633	-212.222	-239.793	-239.676
17.0235	0.649775	12.2402	6.45332	10.632	-16.6039	4.53572	7.0728	15.0386	1.28716	-11.9823	-27.3358	6.22355	-23.805	-31.9431	-17.9589	-47.2649	-46.4075	-65.3055	-55.9395	-67.743	-70.3283	-95.2723	-104.166	-109.741	-119.517	-124.67	-107.45	-133.492	-131.57	-154.871	-140.514	-166.593	-167.688	-191.469	-168.737	-177.635	-189.087	-193.388	-192.162	-217.543	-196.259	-219.292	-224.535	-232.132	-210.63	-217.913	-219.568	-242.437	-241.479
20.3631	-2.85263	12.8927	5.18653	11.3344	-21.063	2.4189	4.84336	16.3776	1.1325	-11.114	-30.8404	10.302	-24.1204	-34.209	-14.1068	-48.4033	-47.1695	-69.442	-53.6355	-66.0765	-68.9443	-96.9545	-103.943	-111.194	-117.569	-121.321	-98.7344	-127.421	-124.24	-151.73	-130.166	-162.713	-159.136	-187.754	-159.247	-167.547	-181.076	-185.192	-183.307	-213.099	-185.21	-211.679	-217.153	-226.078	-200.735	-203.723	-208.429	-236.887	-237.049
17.5078	-1.22124	12.6899	6.35503	10.5564	-14.3058	4.03854	5.86247	15.0979	0.259424	-9.81259	-26.9555	6.57931	-22.55	-30.335	-16.9626	-44.4709	-45.1487	-63.3161	-53.2241	-64.247	-67.3283	-89.9581	-98.7204	-104.428	-112.483	-118.466	-100.896	-125.459	-125.849	-146.996	-133.54	-159.402	-158.567	-181.737	-160.499	-169.537	-181.191	-185.592	-183.841	-207.878	-187.541	-208.846	-215.549	-221.852	-202.079	-206.546	-209.874	-232.612	-231.941
18.2646	-2.15232	12.1185	5.06403	10.7577	-17.253	2.4522	5.15508	15.0756	0.745973	-9.4393	-27.1565	7.9624	-21.8688	-31.2621	-14.1688	-44.4841	-44.5759	-64.1129	-50.6871	-62.378	-65.5921	-90.1783	-96.9231	-104.297	-109.849	-114.405	-95.3093	-120.346	-118.804	-143.156	-125.762	-154.557	-151.723	-177.283	-153.863	-161.54	-174.336	-178.757	-176.903	-202.702	-179.286	-202.781	-207.841	-215.814	-193.837	-196.848	-201.394	-225.933	-226.614
19.6999	-3.91049	12.6269	4.72191	10.8156	-17.9508	1.73741	4.2138	15.65	0.197511	-8.87458	-28.7306	9.03886	-22.2169	-32.1845	-14.0667	-45.1201	-45.5791	-66.1098	-50.8241	-62.7881	-65.8563	-91.0031	-97.4492	-105.333	-109.526	-114.481	-93.6574	-119.132	-117.83	-142.639	-123.624	-154.171	-149.441	-176.068	-151.236	-158.955	-172.365	-176.485	-174.194	-200.702	-175.268	-199.192	-205.184	-212.938	-189.851	-190.824	-196.611	-222.791	-223.458
17.9793	-2.81084	11.8689	4.75678	10.7201	-16.4387	2.00092	4.39448	14.718	0.605692	-8.08607	-26.0249	8.50266	-20.3333	-29.4707	-11.7482	-41.4984	-42.0408	-60.9752	-46.77	-57.6708	-61.4344	-84.6314	-90.6974	-98.1407	-102.558	-106.547	-87.3411	-111.488	-110.717	-134.377	-116.782	-145.555	-141.704	-167.147	-144.404	-151.719	-164.566	-169.232	-167.287	-192.699	-169.929	-192.748	-197.711	-205.469	-184.742	-186.351	-191.78	-216.193	-217.537
17.7317	-2.20698	11.1631	4.49074	10.1771	-19.0482	2.07723	4.2885	14.3449	1.34719	-9.76513	-26.7737	9.45179	-20.8646	-29.7846	-11.0957	-42.0475	-40.6883	-60.3794	-46.0211	-56.8165	-59.6698	-84.5145	-90.3326	-96.7901	-102.401	-104.958	-84.8834	-110.453	-107.336	-132.226	-112.525	-141.644	-138.536	-164.269	-138.788	-145.905	-157.956	-161.849	-160.325	-187.213	-162.543	-186.378	-190.578	-198.927	-176.646	-179.469	-183.65	-208.998	-209.57
17.6447	-3.4518	11.0625	3.65894	9.97726	-16.5159	0.82969	4.06238	13.9527	0.346754	-7.48315	-24.9859	7.59485	-19.4677	-29.5064	-12.2528	-40.873	-41.6441	-60.191	-45.5793	-57.0423	-60.1148	-83.2354	-88.0718	-96.6403	-98.8808	-103.303	-85.1859	-107.342	-105.683	-129.302	-111.777	-139.885	-135.104	-159.717	-138.186	-144.268	-157.131	-161.204	-159.064	-182.635	-159.592	-181.812	-186.044	-193.926	-172.65	-173.267	-179.038	-202.195	-203.871
17.3668	-3.34085	10.6952	3.80906	9.33464	-17.5278	1.27959	3.51255	13.6093	0.613132	-8.47697	-25.6515	8.69898	-19.635	-28.5832	-11.4376	-39.8783	-39.3094	-57.9774	-43.7983	-54.3646	-56.7199	-79.9363	-85.1198	-91.9009	-95.6822	-99.0772	-80.0275	-103.22	-100.682	-123.68	-105.216	-132.845	-128.634	-152.687	-129.152	-135.615	-147.279	-150.587	-148.748	-173.137	-149.328	-171.268	-175.889	-183.299	-161.908	-163.027	-167.805	-191.651	-192.165
16.3415	-1.46488	9.90338	4.38091	8.67027	-20.2196	2.61942	3.70242	13.079	1.87707	-11.3587	-26.5103	10.1547	-20.5299	-27.7699	-10.2536	-39.744	-36.1701	-55.2717	-42.5175	-51.9695	-53.3284	-77.8826	-83.8661	-87.6507	-95.4122	-96.4154	-76.3478	-102.275	-97.2349	-120.65	-100.487	-127.41	-125.774	-149.454	-122.181	-129.31	-139.026	-141.482	-140.564	-167.322	-142.425	-165.117	-169.204	-176.844	-154.76	-158.942	-161.001	-185.873	-184.639
17.8483	-4.24323	9.69672	2.67613	8.5533	-21.5788	0.232806	2.17682	13.1473	1.25424	-9.47366	-26.8833	11.0936	-19.4442	-28.7238	-8.6476	-39.2167	-36.4816	-56.6427	-39.9885	-50.3252	-51.6084	-76.9549	-80.6904	-86.9517	-90.1044	-91.2728	-69.781	-94.4811	-88.8816	-114.021	-90.8692	-120.491	-115.039	-140.409	-112.444	-118.039	-129.249	-131.392	-129.757	-156.441	-128.58	-152.098	-155.802	-164.08	-140.138	-140.438	-145.071	-171.289	-171.426
15.7875	-2.02033	8.52621	3.02595	7.81353	-22.1666	1.32722	2.69358	12.001	2.30946	-11.1291	-25.4867	11.0291	-18.9891	-26.6705	-7.46156	-37.2672	-32.5898	-51.7676	-37.4308	-46.5905	-47.3267	-72.3154	-76.4208	-80.4693	-86.4906	-85.8532	-65.4475	-90.6291	-83.4845	-107.87	-85.2379	-112.512	-109.752	-133.49	-105.008	-110.675	-120.02	-121.749	-120.969	-147.777	-121.271	-144.247	-146.849	-155.187	-132.234	-135.415	-137.624	-162.648	-161.837
17.7403	-4.86695	7.46587	0.0117283	7.81514	-27.4136	-2.4638	1.04323	11.9235	2.5945	-9.87275	-26.1225	12.9656	-17.7793	-29.3038	-3.83682	-38.0602	-32.9622	-54.7946	-33.7341	-44.8688	-45.3044	-74.0404	-73.9158	-82.088	-81.695	-79.5655	-56.6135	-81.4638	-70.7099	-100.851	-71.1167	-103.854	-96.2066	-124.052	-92.2647	-94.8945	-106.706	-107.999	-106.628	-135.409	-102.538	-129.142	-129.039	-140.211	-112.403	-111.559	-116.718	-144.677	-146.391
14.2452	-1.67897	6.51856	1.54429	6.17915	-23.7771	0.245026	2.28276	10.2115	2.7978	-11.7569	-23.7266	10.4062	-17.6811	-25.6498	-6.87979	-35.3476	-29.1512	-47.6736	-33.6535	-42.8225	-41.977	-67.3328	-69.7547	-73.7403	-78.644	-76.9244	-57.9499	-81.3274	-71.1983	-95.676	-72.228	-97.7163	-95.1623	-117.166	-88.6863	-92.6053	-100.688	-101.046	-100.6	-125.733	-98.562	-120.891	-121.653	-130.421	-106.571	-110.136	-111.175	-134.481	-133.338
11.3884	-0.395062	4.48165	0.0285423	5.20101	-21.4942	-1.0658	3.16411	8.02607	2.93132	-10.2315	-18.4015	6.67041	-14.7272	-23.776	-7.24388	-32.2274	-27.0051	-42.7929	-30.5074	-40.288	-39.259	-62.6177	-62.9435	-69.1214	-70.9838	-69.8159	-56.0512	-74.143	-63.2652	-86.7379	-66.7174	-88.4143	-86.443	-105.486	-83.115	-84.5095	-92.3801	-92.83	-92.5002	-112.513	-89.1183	-109.395	-107.26	-116.647	-94.5418	-98.5931	-99.3253	-117.276	-117.752
12.4187	-1.53006	3.67135	-1.28236	5.30278	-26.6181	-2.55186	1.62038	8.01828	3.98741	-10.5839	-19.6303	10.3023	-14.0037	-24.0017	-1.6175	-31.1195	-23.8138	-41.8582	-24.983	-34.5389	-33.5261	-59.6792	-57.7772	-64.322	-64.6545	-60.1227	-42.6424	-63.2035	-49.2589	-76.8743	-50.0215	-76.0524	-71.828	-94.371	-66.4522	-66.7011	-75.2327	-75.3762	-75.229	-99.4745	-71.0127	-94.5009	-90.6216	-101.983	-76.9723	-79.4768	-81.1763	-103.078	-104.507
13.1122	-3.66312	3.26436	-2.99398	4.91491	-26.2513	-4.84615	0.870897	7.66362	3.08593	-8.49574	-18.7099	9.18781	-12.7846	-25.0042	-2.33398	-30.9729	-25.2696	-43.2929	-24.2524	-35.1843	-33.8761	-59.9676	-56.0123	-65.5856	-61.0518	-57.9735	-41.349	-58.859	-44.8093	-72.9932	-45.8391	-72.559	-65.3602	-87.9879	-62.228	-60.6729	-70.527	-70.3703	-69.4604	-91.2604	-61.8456	-84.963	-80.5204	-92.187	-66.1113	-65.4492	-69.2761	-90.1983	-92.9995
12.0749	-2.28142	2.36074	-2.20553	3.8019	-29.3518	-3.15335	0.0584471	6.95019	4.38163	-11.5811	-20.1955	12.2551	-13.3705	-22.6099	0.700755	-28.7195	-19.1424	-37.6241	-19.8729	-28.3885	-25.8087	-52.6127	-49.7614	-54.5412	-55.0779	-48.5404	-29.4626	-50.654	-34.1132	-61.6608	-31.758	-57.6779	-52.901	-74.8385	-43.4603	-43.103	-50.0211	-48.4893	-48.6545	-73.7628	-42.6866	-66.0074	-61.8624	-73.0017	-46.7695	-48.6889	-49.513	-72.5446	-72.7098
7.88976	1.30885	0.52675	-1.57784	1.99841	-26.4014	-1.33632	1.56197	4.56788	4.97553	-13.183	-16.2467	8.93287	-12.3167	-19.0097	-1.62281	-25.5563	-14.7733	-29.7055	-18.4454	-25.5867	-21.6922	-45.5821	-43.9228	-45.8438	-50.0905	-43.5092	-29.5737	-48.0551	-30.8798	-54.0085	-29.9339	-48.5527	-48.6565	-64.8424	-37.7196	-37.3532	-40.9139	-38.5249	-39.6966	-60.425	-35.0144	-54.5317	-49.4918	-59.2704	-36.4814	-42.9197	-39.7231	-57.0907	-55.4029
8.59785	-1.27636	-0.357703	-4.2634	1.90505	-26.642	-4.88621	0.60819	3.97019	4.25624	-9.92111	-14.0889	7.8042	-9.82349	-20.0524	-0.38949	-24.5002	-15.7907	-30.8342	-15.4969	-24.5382	-20.9327	-45.0817	-39.7235	-46.5484	-43.3745	-37.7275	-24.8632	-39.2688	-21.4827	-46.8478	-21.1581	-41.7392	-37.4547	-54.8626	-30.5399	-27.0971	-33.0719	-30.8668	-31.1177	-49.3358	-22.4222	-42.4401	-35.3509	-46.5781	-22.2755	-24.3425	-24.5079	-40.8613	-42.1833
7.81646	-0.252859	-1.13919	-3.66527	0.519658	-29.199	-3.46051	0.0170993	3.29117	5.07109	-12.9929	-15.8324	9.77024	-10.946	-18.7478	0.182838	-23.7475	-11.7213	-27.1547	-13.5902	-20.9855	-15.5641	-40.5644	-36.4197	-39.1072	-40.3171	-32.5548	-18.0231	-35.1803	-14.9807	-39.2858	-11.9341	-31.1256	-29.0979	-45.1469	-16.2735	-13.8831	-17.0433	-13.109	-14.185	-34.3594	-5.84052	-25.5586	-19.1588	-29.532	-4.5603	-8.98398	-6.19159	-23.8299	-22.2369
6.65684	-0.24771	-2.06704	-4.30156	-0.238941	-28.2056	-3.9855	-0.275787	2.21982	4.97556	-12.2235	-13.8579	8.92171	-9.41819	-17.076	0.808532	-21.1453	-9.26703	-23.4622	-10.5116	-17.5105	-11.7824	-35.4037	-30.4498	-33.2425	-33.3703	-25.5169	-12.5276	-27.588	-7.22179	-30.2772	-3.99755	-21.4018	-19.2687	-33.6977	-6.70435	-3.44412	-6.0015	-1.73431	-2.85238	-20.9692	6.2145	-12.077	-5.03836	-15.1083	8.78624	4.78081	7.67871	-8.1006	-6.71323
8.61493	-2.66133	-2.54097	-6.61202	-0.373484	-31.8151	-6.96267	-1.11826	2.42803	4.72097	-11.5503	-15.0539	9.27218	-9.51559	-20.7044	0.535732	-24.1336	-12.4648	-28.8541	-11.3652	-20.829	-14.31	-41.2855	-33.4934	-40.067	-34.9767	-27.5092	-13.2136	-27.501	-4.46068	-31.6975	-1.10163	-22.2907	-16.4704	-33.5762	-4.86622	0.6361	-4.01395	0.90321	0.487281	-18.0778	14.0941	-6.72321	1.82912	-10.1149	18.2792	17.2736	17.9931	0.567159	0.445096
8.96445	-2.45132	-3.23565	-6.72326	-0.877019	-36.7422	-6.65323	-2.18933	2.32175	5.99143	-14.0117	-17.3642	12.9012	-10.2548	-20.4361	4.17403	-23.762	-8.66552	-26.9631	-7.82927	-16.1882	-8.73144	-38.3054	-30.2748	-34.3471	-31.6903	-20.8007	-2.86458	-21.1033	5.21385	-24.2466	11.6905	-11.682	-6.21685	-25.063	10.3382	15.5389	12.1064	18.0851	16.9911	-6.06097	30.3363	7.29871	16.3674	3.62203	34.357	32.3809	34.479	13.381	14.5506
5.83346	-0.852412	-4.14355	-6.21863	-2.05326	-31.282	-5.62438	-1.45099	0.544424	5.44632	-12.9277	-13.1072	9.47481	-8.20255	-16.4389	2.31123	-19.267	-5.37022	-19.7532	-5.65191	-12.6706	-5.01998	-29.849	-22.6986	-25.439	-23.7888	-14.3256	-1.31901	-15.2581	8.86443	-15.0973	14.0372	-2.89284	0.13096	-13.4091	15.4901	20.6997	19.2938	25.3693	24.0227	6.55492	36.3855	18.0868	26.8459	16.1797	42.1315	38.7714	42.3913	26.9322	28.7688
6.68041	-2.11729	-5.08022	-8.23261	-2.30567	-34.6164	-7.99428	-2.00691	0.243513	5.69947	-12.6242	-13.1993	9.78649	-7.7219	-18.6129	3.22093	-20.6667	-6.36775	-22.2244	-4.68092	-13.3969	-5.13118	-32.642	-22.8401	-28.3852	-22.8206	-12.804	0.851055	-12.3937	14.5837	-13.0291	19.8558	0.272377	5.72434	-9.79524	20.5371	27.8981	25.1293	31.6981	30.6484	12.7046	46.2458	25.7928	36.635	24.0631	53.4074	51.7819	54.1331	37.7258	38.1649
7.35585	-2.76554	-4.57063	-7.34776	-3.28701	-35.0765	-6.79242	-2.82551	0.525381	5.2304	-14.3803	-16.1267	11.0892	-9.56849	-18.5852	1.15446	-21.5049	-5.91679	-22.286	-6.20394	-13.9412	-4.12108	-31.6928	-23.7963	-26.2387	-23.6903	-13.9948	1.50829	-13.6566	13.3794	-11.953	20.9781	2.36546	7.04125	-7.12804	26.161	31.8571	30.9488	39.0472	37.9135	19.246	54.0739	34.7797	42.9664	32.3229	62.0911	60.1052	63.8823	46.1257	49.4714
6.21348	-2.32935	-6.46855	-9.65331	-3.26445	-37.0049	-9.28778	-2.48512	-0.767973	6.15179	-13.0949	-12.5697	9.90168	-6.99406	-18.8159	4.11468	-20.1688	-4.63941	-20.8365	-2.17991	-11.3702	-2.00275	-30.8488	-19.308	-25.5111	-18.3356	-7.27782	6.20117	-6.28207	23.469	-5.61268	29.4159	9.66133	15.7577	0.302309	31.7399	40.6628	38.2	45.73	44.5433	26.8682	62.3735	41.3209	53.8301	40.3336	71.4896	70.126	72.7965	56.6049	56.8833
6.34954	-3.36607	-5.85675	-8.62837	-4.64284	-34.5535	-7.99865	-3.36682	-0.853594	4.86366	-13.6778	-14.3157	9.76835	-8.12961	-17.6098	0.544362	-19.5263	-4.03283	-19.2905	-3.60191	-11.5094	-0.557716	-27.2112	-17.9861	-21.0638	-16.3333	-7.09947	6.54924	-5.668	22.3586	-1.75464	30.2864	13.7209	19.0848	7.0333	38.3449	45.4922	45.2784	54.4009	53.3943	37.751	72.0973	54.4873	63.379	53.1146	82.7866	81.7941	85.6404	70.1661	73.5649
4.46311	-0.0124398	-7.16941	-7.93539	-5.09445	-38.349	-6.24484	-2.59315	-1.68472	7.0581	-17.4112	-14.4056	11.4678	-8.80781	-16.3324	3.28982	-19.038	0.492838	-15.1914	-1.22863	-7.77037	3.88166	-24.7409	-16.1309	-15.8097	-16.2483	-3.17052	11.266	-4.55196	27.0896	1.3814	35.8514	19.9448	21.4586	9.31848	45.0864	51.7421	53.7046	63.3237	60.8998	41.7367	76.9681	57.6479	68.4402	56.9951	87.3586	81.5765	89.0569	72.5297	77.3589
6.51305	-3.82035	-6.81466	-10.0466	-4.91892	-37.1858	-9.53226	-3.71788	-1.32238	5.33384	-13.7102	-13.9867	10.1431	-7.52725	-18.601	1.92362	-19.8535	-3.63338	-19.7719	-1.87105	-10.6827	0.70795	-27.7975	-16.6131	-21.2902	-14.2423	-4.02203	9.98085	-1.89527	28.5361	1.78664	36.6679	18.4964	25.1473	11.8325	44.3936	53.1374	52.2657	61.7486	60.7606	44.5644	81.3575	62.1848	72.9423	61.1799	93.0483	92.7877	96.1276	80.091	82.5305
4.38235	-2.23504	-6.87194	-8.67365	-5.77492	-32.7459	-7.57202	-2.98378	-2.19656	4.84344	-13.8991	-12.1413	7.95594	-7.20943	-15.6797	-0.705261	-17.4276	-1.70976	-15.0442	-2.23274	-9.53645	2.22382	-22.6152	-13.6052	-15.6581	-11.7422	-2.84757	8.09946	-1.95472	26.2221	4.68001	33.7212	20.9093	24.5867	15.6897	44.3592	51.8311	53.2026	62.9486	61.6309	48.9213	80.5238	65.2651	74.4562	65.0956	93.0276	90.7122	96.0857	83.7124	87.9179
3.45667	-0.40298	-8.83376	-10.4902	-5.05245	-38.36	-9.27611	-2.35414	-2.99168	7.23785	-14.6942	-10.0592	9.17562	-5.62378	-16.4734	5.21873	-17.2338	0.728613	-14.1017	2.42322	-5.92176	5.02258	-23.6504	-11.1564	-15.7306	-9.78311	3.2561	14.6203	3.36511	36.3429	7.95278	42.8651	26.4123	30.3157	17.5555	49.0019	59.1899	59.0609	67.9015	65.8503	49.6285	84.3477	64.3669	79.0361	65.2527	96.1792	92.3931	97.7296	83.9642	85.1781
6.99646	-4.80457	-6.26641	-9.78139	-5.20167	-35.5854	-9.40427	-4.10578	-1.10153	4.46736	-13.1686	-14.6245	9.75573	-7.85668	-18.5626	0.119326	-19.9165	-4.56672	-20.3546	-3.09023	-11.7874	-0.0787384	-27.5071	-17.0384	-21.3913	-14.1848	-5.38489	8.55304	-2.61235	26.4389	1.59319	34.9683	17.6306	24.7786	12.5094	44.1403	52.328	51.6952	61.5374	60.8995	45.9895	82.2048	64.4381	73.5794	63.1021	94.3463	95.1203	98.0977	82.4441	85.6054
5.51543	-3.23868	-7.18731	-10.0751	-5.04955	-35.7342	-9.46586	-3.40019	-1.87218	5.32841	-13.1184	-12.2818	9.09737	-6.58181	-17.4305	2.04755	-18.3439	-2.598	-17.6057	-0.731977	-9.29251	1.83887	-25.3936	-14.0641	-18.8851	-11.611	-1.56522	10.8539	0.397138	30.2884	4.53847	37.7272	21.054	27.1779	14.9831	45.3928	54.4503	53.8085	63.0259	61.9569	47.2618	82.0995	63.9309	75.1511	63.552	94.0425	93.4505	96.9581	82.6029	84.6719
6.95453	-5.56562	-5.95733	-9.94354	-4.91899	-32.9474	-9.92134	-4.16729	-1.1106	3.70828	-11.1409	-13.1958	8.55755	-6.72678	-17.8933	-0.177987	-18.592	-5.19619	-19.9558	-2.65218	-11.4953	-0.566181	-26.1276	-15.3412	-21.045	-11.8162	-4.36868	8.25231	-0.684956	26.3217	2.74715	34.0412	17.3455	25.5709	13.9058	42.2705	50.7834	49.3822	58.5872	58.3983	45.6158	79.8446	63.3515	72.1606	62.1748	91.8228	94.1881	95.7687	81.573	83.7051
4.03534	-2.0167	-5.47088	-6.28333	-6.4457	-28.1322	-4.77063	-2.94817	-1.81788	3.57034	-14.5693	-13.5554	7.21911	-8.77513	-13.7387	-4.95659	-16.8035	-1.74185	-13.3318	-5.48954	-10.9087	1.51322	-19.8149	-14.7255	-12.6743	-13.4739	-6.87509	3.48157	-6.82895	17.6588	2.4939	26.0218	17.544	18.7756	13.8372	40.9121	45.3397	49.1599	59.5973	58.2746	47.6348	75.4298	64.289	69.0766	63.552	87.953	84.4977	91.6253	80.6481	88.1826
4.86428	-4.33157	-5.99691	-9.29568	-5.21592	-27.1431	-9.10898	-2.90472	-1.97617	2.84306	-9.56836	-9.64919	4.61063	-5.46067	-15.796	-3.43817	-16.5728	-5.53987	-17.0253	-3.95667	-12.5499	-2.06605	-23.5888	-13.8138	-19.7501	-10.5641	-5.71075	2.08976	-2.68119	21.2632	2.07551	26.3436	14.6774	21.1223	13.4643	34.6407	43.0322	42.277	50.8756	50.7964	43.3525	71.2909	58.6205	66.9124	58.5594	84.086	85.5443	87.6251	78.6165	80.6278
3.87205	-0.875853	-6.52246	-8.09432	-4.7894	-31.5964	-6.9967	-1.78894	-1.88307	5.19801	-13.6172	-10.978	6.97508	-7.10877	-15.7657	-0.640828	-17.9545	-2.9886	-15.8518	-3.74997	-11.3238	-0.773054	-25.2855	-16.6083	-19.4092	-15.9921	-7.23788	2.50289	-7.48788	19.7218	-2.38778	25.2102	12.4752	15.0888	5.68738	32.5134	39.8146	40.4354	48.919	47.461	34.7039	64.35	48.5922	58.5589	48.5197	75.3894	71.7829	77.1407	65.5867	68.7354
4.14324	-2.63505	-6.01132	-8.87546	-4.34566	-27.0962	-8.56547	-1.75155	-1.86198	3.61175	-9.80956	-8.4899	4.11	-5.30228	-15.7772	-2.48436	-16.9218	-5.87399	-17.1479	-4.52267	-13.2671	-3.83147	-25.6339	-15.9044	-22.3095	-13.9618	-8.40079	-1.46804	-6.72925	17.2077	-3.26545	20.5987	8.71441	13.8481	5.37411	25.7578	34.1784	32.8861	40.3676	39.9422	31.7043	58.358	44.6314	54.2827	44.8192	69.7704	69.4675	71.9265	63.3372	64.3306
4.04337	-2.75743	-5.77151	-8.90199	-3.71668	-25.5974	-8.85381	-1.58197	-1.73769	3.42412	-8.356	-7.22574	3.56724	-4.33397	-15.2384	-1.58107	-15.8731	-6.10709	-16.8168	-3.74897	-12.5555	-4.19876	-24.9459	-14.8308	-22.3964	-12.7532	-7.55033	-1.34929	-5.53667	17.0226	-3.39514	19.5545	7.46269	13.2185	4.39567	22.7406	31.4323	29.2504	35.8028	35.5779	28.0127	53.2502	39.7095	49.685	40.0052	63.7706	64.2584	65.6187	57.6748	57.4021
6.72887	-5.43354	-2.73215	-6.30826	-3.60088	-22.1903	-6.53826	-3.10181	0.375129	1.30896	-8.26605	-12.3778	5.65226	-7.13415	-14.9658	-4.98815	-16.8103	-8.32295	-19.487	-8.00065	-14.9846	-6.37334	-24.6741	-18.8112	-22.4747	-16.5229	-13.994	-4.18823	-11.013	6.57908	-8.44572	12.1979	0.425623	6.74144	-0.954062	19.3718	23.9931	22.9827	30.2223	30.6917	22.3324	47.3519	36.5798	39.8429	34.4579	56.2922	58.8753	59.7371	49.0129	52.1979
9.20624	-6.74499	-1.43233	-5.55266	-2.74917	-25.5279	-6.00498	-4.27592	2.04682	1.58269	-9.44784	-16.7234	9.7388	-9.03937	-16.3256	-2.6008	-18.6209	-8.75372	-22.697	-8.33939	-14.7133	-6.37727	-27.0148	-22.0019	-24.1244	-19.9875	-15.8489	-0.84919	-12.5221	5.39584	-11.7665	13.7278	-2.40128	5.10282	-6.06687	20.666	23.7309	22.297	29.6036	30.0905	16.3748	45.8077	32.3984	34.0732	28.4781	52.4436	55.9191	56.1684	40.0529	44.0519
7.72981	-6.01568	-2.18081	-6.4938	-2.40655	-22.8653	-7.17497	-3.19541	1.17038	1.4661	-7.18718	-12.5669	6.58966	-6.78505	-15.7292	-2.78145	-17.1605	-9.422	-21.5078	-7.53678	-14.9673	-7.70359	-26.7357	-20.0832	-25.3812	-17.8411	-14.8202	-3.78358	-11.3328	5.72435	-11.5341	10.9926	-3.60159	4.20871	-6.06444	14.8109	19.7122	16.9921	23.1089	23.8149	13.7108	39.7462	27.1808	31.0819	24.531	46.8629	50.6673	49.8312	37.4816	38.9734
10.3615	-9.98417	-0.108938	-6.4827	-1.47052	-18.9577	-8.3438	-4.64684	2.6725	-0.832702	-3.19349	-13.6744	6.64596	-6.26892	-16.2204	-3.74428	-16.6775	-12.9531	-25.0588	-8.65166	-16.4486	-10.5261	-27.0905	-20.5491	-28.0948	-16.4253	-16.6418	-4.43309	-10.0054	2.22407	-12.9994	8.04362	-8.35735	3.76873	-7.32201	10.7735	15.1279	10.2429	15.5494	17.7055	9.345	34.9106	23.891	24.6705	19.8368	40.7904	50.1245	45.1374	31.9802	32.3105
9.23192	-5.87206	-0.295958	-4.17345	-0.879502	-23.8505	-4.81727	-3.83083	3.04425	2.00002	-8.25305	-16.032	10.8795	-8.34655	-14.7141	1.01247	-16.7903	-7.91323	-21.5807	-6.80005	-12.0085	-6.28474	-25.4865	-21.312	-23.1369	-20.3561	-15.1732	0.673405	-12.5593	2.58506	-14.8235	10.3202	-7.22816	-0.140076	-13.1753	13.0468	14.9349	12.4765	17.6214	17.9513	2.01665	29.2676	15.0712	16.6278	10.6617	32.0152	35.1863	34.4526	17.1621	19.6888
9.03223	-7.30117	-0.281508	-5.52114	-0.203551	-19.568	-7.02831	-3.55637	2.7231	0.750377	-3.82683	-12.127	7.59383	-5.55637	-14.5309	0.465038	-15.0303	-10.2956	-22.154	-6.12317	-12.8387	-8.72338	-25.3187	-19.026	-25.6798	-16.6194	-14.141	-1.87564	-9.52604	2.80159	-14.0956	7.68797	-9.36294	0.56867	-12.0442	6.77241	10.7042	5.71435	9.37045	10.6936	-0.465316	23.493	10.7802	13.4443	7.10772	26.525	33.0966	29.0123	15.2743	14.4353
7.0551	-5.9333	0.591532	-2.93218	-0.32027	-13.274	-3.93836	-3.38601	2.43754	0.0849579	-3.05015	-10.4426	6.93368	-4.67781	-9.31544	0.463187	-9.83943	-6.16395	-14.7352	-3.93464	-7.38148	-4.25773	-15.0884	-12.1394	-14.5303	-10.1977	-8.42371	2.11682	-4.86817	2.57045	-7.37785	8.02276	-3.87944	3.07885	-5.39833	9.75938	10.9875	8.43455	11.4759	12.4346	3.52401	20.7137	12.6678	12.2634	9.34503	22.2466	27.3781	24.7394	13.5472	14.5124
5.70155	-4.02663	-0.421229	-3.37467	0.17709	-14.5955	-4.16372	-2.45635	1.81126	1.38181	-3.30757	-8.19947	6.63958	-3.51478	-8.77799	3.20946	-8.94195	-4.49279	-12.8407	-1.64811	-5.27414	-2.97745	-14.6186	-10.4095	-13.7402	-9.23133	-5.55762	3.86611	-3.11	5.92325	-6.45083	9.98537	-2.33056	3.60451	-5.88663	8.90924	11.2664	8.25196	10.3913	10.8081	1.02145	17.6514	8.01641	10.5015	5.59744	18.5191	21.9065	19.7468	9.18938	8.55385
6.96999	-6.13032	1.1595	-2.21052	0.447087	-11.5648	-3.37581	-3.87532	2.7583	0.0240707	-1.63322	-9.7359	8.07897	-3.49077	-7.02969	3.62735	-6.70857	-3.79307	-11.7481	-0.56514	-2.582	-0.977299	-9.80556	-7.24496	-8.915	-5.0242	-2.49646	8.81402	1.4504	6.62731	-2.23426	12.8409	0.563297	7.91203	-1.04612	13.6344	14.132	11.3762	13.3666	14.3245	4.60251	20.1643	12.6315	11.5868	9.14189	19.6127	25.6306	22.0479	10.2161	10.4922
7.38299	-5.6606	1.14935	-2.82176	1.26122	-12.7927	-4.23	-2.86655	3.13673	0.412509	-1.5848	-9.39393	7.11457	-3.83489	-9.44837	2.96113	-9.56779	-7.13512	-15.9138	-3.39177	-7.17124	-6.08127	-16.8613	-13.2544	-17.5273	-11.8563	-9.62568	1.03063	-6.13494	0.0436475	-11.8749	4.08371	-9.96013	-2.22596	-13.0225	1.04617	2.5476	-1.89021	-0.657646	0.421375	-9.71277	6.74942	-2.8451	-2.12548	-6.39126	5.82975	11.4742	7.21623	-4.59715	-5.9184
6.42607	-6.40858	2.19451	-1.44643	1.57733	-5.66724	-3.0959	-3.44539	3.04865	-1.06309	1.87333	-6.84868	6.08204	-1.53244	-4.79625	3.84391	-3.64546	-4.33413	-9.94344	0.14249	-1.33162	-2.01892	-6.56443	-4.5115	-7.55785	-2.03102	-1.5525	7.28373	3.02631	3.26319	-2.58438	7.58532	-3.04676	4.91443	-2.92056	5.49264	5.60596	1.69375	1.75135	3.24634	-3.36387	6.86134	1.79601	-0.183199	-1.50497	4.46274	12.1093	6.49356	-2.69303	-4.22781
5.54594	-4.91023	1.75247	-1.66897	2.22897	-5.81889	-3.26668	-2.29013	2.81724	-0.331778	1.9847	-5.00687	4.98448	-0.910561	-5.07215	4.60642	-3.98356	-4.85237	-10.1423	-0.0799927	-2.22185	-3.75424	-8.79035	-5.97318	-10.4648	-4.40482	-3.41167	3.87528	0.174432	0.982245	-6.62267	3.24181	-7.54433	-0.388276	-8.92728	-2.06481	-1.12805	-5.85901	-6.79119	-5.54164	-12.1036	-2.97218	-9.12233	-9.03351	-11.847	-5.99297	0.309822	-5.21504	-13.3219	-16.3555
13.8966	-12.952	6.43404	-0.315475	3.37564	-9.12942	-3.4042	-7.06264	7.50793	-2.94744	2.48074	-17.1337	13.4157	-5.62633	-9.12579	5.06064	-8.4656	-9.85082	-21.1448	-3.74056	-5.05473	-6.30549	-13.9179	-13.6916	-15.8532	-9.87708	-10.1417	9.55122	-1.91199	-4.51017	-12.4103	5.60268	-14.5306	-0.331901	-14.8506	3.71081	0.481129	-5.83211	-5.44127	-2.46555	-16.9577	2.36129	-6.07709	-14.3694	-14.1879	-4.06205	10.3048	0.226601	-19.7608	-19.8721
12.5148	-12.9485	5.65506	-1.75191	4.16242	-5.73171	-5.41415	-6.38035	6.59594	-3.22858	6.46283	-11.7682	10.3701	-1.95636	-7.78148	6.9221	-5.20552	-9.76164	-18.912	-0.420759	-2.76037	-6.03563	-11.2135	-8.30793	-14.9882	-3.46773	-4.70441	10.9186	4.68977	0.364612	-8.02518	7.3499	-12.1009	3.8704	-10.4881	0.956882	0.244081	-8.31882	-9.82204	-6.36915	-16.904	-1.42639	-9.07995	-14.5873	-15.7637	-8.00005	8.3327	-4.34079	-20.4705	-24.5474
11.7094	-12.5514	4.86888	-2.7676	4.60433	-5.55137	-6.63473	-5.97493	6.00723	-2.82549	7.93259	-9.05951	9.35404	-0.065293	-7.36541	8.97069	-3.76258	-9.12194	-17.6852	2.03947	-0.944593	-5.19706	-10.1858	-5.38978	-14.4767	-0.199233	-0.932111	13.0604	8.78875	4.83451	-5.21331	10.3348	-9.56531	7.18579	-7.88673	1.19754	2.14551	-7.63939	-10.0889	-6.60166	-16.2034	-1.64199	-9.95698	-13.1042	-15.7922	-8.35361	8.47547	-5.25631	-20.0435	-26.3929
11.5567	-12.5602	5.80931	-1.14847	4.32806	-2.79774	-4.77875	-6.28975	6.31428	-3.51692	7.70866	-10.0158	9.68765	-0.73379	-5.47282	7.72216	-2.36961	-7.98212	-15.5302	1.53201	0.246904	-3.90623	-6.44044	-4.09002	-10.1894	0.904897	-0.64653	13.6764	8.73342	2.22976	-3.81917	8.92437	-8.71147	6.73	-6.25151	2.5073	1.3682	-6.84189	-9.01357	-5.58264	-14.6303	-2.31482	-8.17723	-14.192	-14.4506	-9.58587	6.82973	-6.00883	-20.5788	-24.9358
12.3239	-14.6838	6.42434	-1.19623	4.52721	-0.750051	-5.32018	-7.75438	6.58546	-4.48062	10.1412	-9.84766	10.7357	0.689544	-3.66019	9.86156	0.86557	-6.29529	-13.3769	5.13461	4.85655	-0.16573	-0.409158	2.17683	-4.04478	8.8771	6.9195	22.3213	18.3565	9.31609	5.05167	17.6646	-0.556383	17.2419	4.17901	12.0664	10.6879	2.02015	-0.491008	3.48663	-5.0099	6.73095	2.20503	-5.31296	-4.42058	-1.34075	18.3218	3.39414	-11.8068	-16.7283
11.6575	-14.3376	5.67278	-2.55322	4.96583	-0.14995	-7.00413	-6.79966	6.03294	-4.37504	11.7807	-6.89854	8.2917	2.22938	-4.62936	9.67631	0.521688	-8.17361	-14.6169	4.91372	2.87554	-2.88918	-3.35727	1.36328	-8.62713	8.21471	5.49659	18.0878	17.2199	8.63883	2.38181	14.1526	-4.24426	14.4908	0.954917	4.93705	5.69799	-4.75753	-8.21005	-3.96385	-10.1997	0.42346	-4.7393	-9.61878	-10.4642	-7.06384	13.1229	-3.08583	-15.9	-23.4216
11.9321	-14.7847	7.02131	-0.618564	4.466	3.08316	-4.8362	-7.25855	6.59353	-5.50548	11.2999	-8.84046	8.55988	0.815291	-3.12809	6.84313	1.10644	-7.98935	-13.4951	2.78671	2.46084	-2.75919	-0.604033	0.936216	-5.49997	7.60012	3.24895	16.4411	14.7274	3.10373	1.84122	10.14	-5.57277	11.8091	0.928789	4.75858	2.85653	-5.69072	-8.46074	-4.13013	-9.47046	-0.99363	-3.08816	-11.9842	-9.60273	-8.71821	11.2318	-3.91743	-16.6279	-21.3091
13.0671	-15.0465	7.60444	0.0377076	5.21333	0.355971	-4.18551	-8.12309	7.51223	-4.7632	10.3874	-11.1818	12.1283	0.158488	-2.85192	10.7615	1.46551	-6.06451	-13.3226	5.05972	5.88738	0.0195691	0.789681	1.91371	-2.8265	8.29045	6.38539	23.4582	17.785	6.63864	3.58114	15.9529	-2.90172	14.8368	1.22646	10.1257	7.1478	-1.43619	-4.48143	-0.452587	-10.4624	0.760497	-3.49615	-12.8421	-10.9797	-9.25614	10.7601	-4.52707	-21.2918	-25.6954
13.3406	-15.9828	7.62403	-0.277464	4.34394	1.30555	-4.54641	-8.33811	7.30305	-5.64412	10.4321	-11.6888	10.8996	-0.395377	-3.65457	7.42474	0.370169	-7.71887	-14.6569	2.81069	3.0487	-1.63008	-0.510394	0.357505	-4.56417	7.34934	3.60637	19.8131	15.6375	4.33984	2.88109	13.6714	-3.75686	14.3854	2.44465	10.1455	7.25776	-0.886863	-2.94197	1.44999	-6.29047	4.91667	2.13579	-8.31238	-5.36021	-3.20732	17.5661	2.37018	-13.2043	-16.6246
12.2956	-14.4351	7.10845	0.293219	4.19971	0.175268	-3.47135	-8.16109	6.89676	-4.66747	9.01926	-11.4748	11.9721	-0.345025	-2.16468	9.48936	1.74168	-4.59607	-11.4022	5.06755	6.49706	1.84672	2.82249	3.18426	0.331158	9.48893	7.73956	24.4244	18.5525	8.28308	6.76707	18.36	1.50564	17.8058	6.03349	15.6131	12.2259	5.28411	3.29149	6.99104	-2.41621	8.55665	5.41323	-4.45705	-1.72377	-0.117065	18.5865	5.00127	-11.0662	-13.8004
9.23515	-11.0358	4.5249	-1.12048	4.01604	-2.1287	-4.30283	-6.49021	4.94808	-2.56812	8.14901	-6.90302	10.21	1.80741	-1.33005	12.3974	3.19718	-1.46385	-7.31185	8.79213	9.50055	4.62538	4.19541	7.15534	2.58208	12.5922	13.5554	26.8466	22.5362	16.1973	11.2289	23.6854	7.87879	22.0553	10.2323	18.1927	17.4913	10.5135	7.90927	10.6446	1.70977	11.5539	6.65791	2.16852	1.74245	3.85838	19.2201	7.26014	-6.03523	-10.9246
12.4165	-15.6765	6.67318	-1.08973	4.04175	1.11718	-5.31049	-8.34453	6.46391	-5.32033	10.98	-9.83564	10.3504	0.980708	-2.80312	8.79186	2.03937	-5.95558	-12.2936	5.50701	5.6738	0.959142	2.3381	4.47341	-1.28223	12.0269	8.93122	23.9919	21.2332	10.8061	8.85732	19.8368	2.90551	21.2695	9.66178	16.2463	14.5332	6.33937	4.24035	8.52097	1.71304	12.4627	9.76503	0.827012	3.10451	5.06162	25.9519	10.6594	-3.76476	-8.05853
10.6368	-15.4711	6.14931	-1.1814	2.83757	5.82283	-5.23537	-7.8854	5.19551	-6.45549	12.2877	-6.97141	6.73664	2.18752	-1.02608	4.97745	4.05662	-5.7279	-9.15529	4.98996	5.24174	1.24199	6.11277	7.80574	1.93771	16.0985	10.3301	21.0805	22.8857	10.5892	13.1727	18.2115	6.36925	23.8398	16.7476	17.2478	15.9103	8.85401	7.25781	11.7852	10.791	16.9212	18.3664	8.66986	12.897	11.963	32.9106	18.1648	8.68111	4.97015
9.07218	-11.3039	4.78381	-0.401053	2.69291	-0.484339	-3.23301	-6.66394	4.70792	-3.47674	7.00309	-8.23522	9.27367	0.406149	-1.16066	8.03036	2.40109	-2.03356	-7.11735	5.89737	7.07617	3.94918	4.65421	5.71193	3.427	11.2421	10.3879	23.0179	19.1566	12.1967	10.9255	20.4955	7.82507	20.7217	12.05	19.5759	17.6569	12.6303	11.5476	14.3394	7.55312	16.4555	14.2184	7.2301	9.17448	10.7158	25.4529	15.0874	3.06285	0.91779
10.5632	-15.1958	5.17748	-2.24693	2.97962	2.49294	-6.29556	-8.10138	4.8369	-5.39303	11.8717	-6.5748	7.99656	2.90751	-1.43126	8.23971	4.34086	-4.08472	-8.59999	7.97048	7.85077	3.7367	6.50813	10.0457	3.18416	18.56	15.0098	26.7726	27.6794	17.997	17.1996	26.0133	11.926	30.0924	20.9203	23.7875	23.7742	16.1024	14.4162	18.6567	15.5553	24.1733	23.2479	15.9032	18.1312	19.1201	39.9986	25.0467	14.1821	9.28111
14.1477	-17.6215	6.11429	-2.90014	3.56455	-3.27005	-7.47304	-9.39426	6.58853	-5.2493	10.4846	-11.8637	11.6865	0.362161	-5.76184	8.98891	-0.561576	-7.54242	-16.2374	5.34446	3.88715	0.427871	-1.70357	2.51691	-5.16248	11.2469	8.65613	25.9128	22.4985	15.286	9.70092	25.5589	5.25589	26.3079	12.3915	22.5863	22.4059	13.1925	12.2274	16.8699	8.5086	24.663	19.5289	11.6001	12.433	18.8416	41.7371	25.3837	8.55765	3.90755
9.78832	-14.024	3.84345	-3.41247	2.77437	-0.406071	-7.25648	-7.4598	4.07861	-4.28949	10.867	-5.45889	7.57489	3.27473	-2.5096	9.16686	3.34143	-3.75227	-8.8266	8.67809	7.49302	3.81639	4.29878	9.56656	1.32582	17.7358	15.5919	26.567	27.5993	21.1106	17.1795	28.1238	13.2958	31.052	20.9505	24.6228	26.2641	18.2495	16.7022	20.5602	16.8786	27.032	24.1786	19.7131	19.8598	22.9558	42.49	28.216	17.697	11.8399
8.62168	-11.0849	3.3959	-2.07099	2.7879	-3.39705	-5.00643	-6.7502	3.95789	-2.4628	7.36667	-6.54808	9.65949	1.97923	-1.48934	11.4267	3.23016	-0.410346	-6.14082	9.61924	9.97583	6.57976	5.456	9.24512	4.73472	15.3774	16.4894	29.0204	25.7273	21.5058	16.5467	29.4773	14.8173	28.9032	18.3322	26.6355	26.9123	20.8153	19.4524	22.0714	14.3509	25.2008	20.7442	16.9884	16.5081	19.8563	34.9936	23.9274	11.5951	7.39795
10.9518	-14.8752	3.93088	-3.98872	2.95687	-2.70041	-8.05548	-7.8525	4.53512	-4.16134	10.5384	-6.90754	8.61944	2.64795	-4.23104	9.56772	1.58114	-5.05568	-11.6099	8.00383	6.04699	2.60832	1.12202	7.12781	-1.99976	15.4949	13.738	26.3286	26.2716	21.0495	14.9139	28.5736	11.4099	30.4178	18.5001	24.4487	26.4927	17.6952	16.3712	20.3935	15.098	28.0643	23.5006	19.3816	18.664	23.9719	44.3382	29.4057	17.0424	10.8855
11.6427	-15.2216	4.77827	-2.79658	2.76855	-2.6592	-6.67927	-8.4407	5.16112	-4.43016	9.43551	-9.30389	10.2002	1.24977	-3.7877	9.03255	1.35431	-4.50599	-11.5124	7.14933	6.37264	3.39088	2.21743	6.34621	-0.0875211	14.4511	12.7751	27.365	25.0599	18.9997	14.6018	28.3593	11.3722	29.6853	18.1618	26.6215	26.8548	19.2396	18.5064	22.4246	15.6499	29.1749	25.2305	18.787	19.5542	24.4854	44.5312	30.4182	16.3591	12.1753
8.90716	-10.9775	4.34281	-0.498385	2.13757	-2.04435	-3.05835	-6.79158	4.42538	-3.11054	5.72959	-8.94722	9.81969	-0.135614	-1.34927	7.90362	1.94198	-1.17727	-6.68509	6.05928	7.37715	5.11184	4.85402	5.83753	4.52607	11.2742	11.1439	24.3111	19.5485	14.0934	12.4915	23.1387	10.6295	22.8991	14.4456	23.7996	21.8559	17.628	17.2888	19.812	12.31	22.417	19.8554	13.0257	14.9015	17.4351	31.3218	21.989	9.47188	8.22439
7.73222	-11.8163	3.43188	-2.44386	2.75837	1.5788	-5.76667	-6.58832	3.36263	-3.70851	10.5348	-3.27094	6.738	4.13931	0.143907	10.1009	5.93032	-0.834422	-4.11607	10.5029	10.6689	6.41169	8.91594	13.2205	6.70832	20.4862	19.1223	28.1977	29.5815	22.2467	20.263	28.4999	16.463	31.5968	23.3292	25.0569	26.1206	19.3523	17.2349	20.473	17.5977	24.1257	22.6503	18.6138	19.2062	19.4282	36.5448	23.8528	15.337	9.74286
9.91398	-14.352	5.3556	-1.40407	2.39505	4.02354	-5.08279	-7.51527	4.66209	-5.6932	10.8324	-6.83499	6.80222	1.91325	-1.20504	5.15536	3.56576	-4.72125	-8.3769	5.2709	5.45187	2.13874	5.78862	7.7345	2.45241	15.5438	10.8686	21.4044	22.5322	12.2785	13.8599	19.8673	8.38459	24.66	17.713	19.5271	18.5539	12.1863	11.0672	15.1449	13.5036	20.3937	21.1287	12.5674	16.1075	16.1645	35.4412	22.0474	12.6521	9.37896
10.9563	-17.1156	6.73586	-1.3394	2.49726	9.6788	-5.80892	-8.18721	5.18728	-8.07832	14.4498	-6.20278	4.66059	2.73868	-0.851375	1.84179	4.57906	-7.79633	-9.8778	3.37722	3.20218	-0.722309	6.63658	8.0798	1.00803	17.511	8.70846	17.6285	22.7134	7.70395	13.3329	14.6754	4.7083	23.5659	18.5226	14.7454	13.4623	6.05196	4.56146	9.87548	12.8117	16.6851	20.8535	9.43799	15.3684	12.8307	36.102	19.966	12.7711	9.00614
9.04552	-16.3161	5.33276	-3.05069	3.33877	11.5193	-7.91962	-7.37617	3.9334	-7.56906	17.8739	-0.287386	2.20753	6.83045	0.829253	5.64053	8.41439	-6.11261	-6.3096	8.56541	7.51563	1.44549	10.4063	15.1868	3.67255	25.4236	17.1493	22.2248	31.8614	16.5064	20.2019	20.4421	10.5856	30.7796	25.1744	15.4346	17.1536	7.56353	4.05394	9.48754	15.2003	15.866	19.7536	12.4811	16.0608	11.6468	36.0331	17.7592	14.0061	5.84798
10.8334	-15.7113	4.83711	-4.29964	4.66253	3.1067	-9.31478	-7.05581	4.92049	-5.39014	15.4498	-2.88597	5.44453	5.32755	-3.54958	9.64699	3.52532	-8.06759	-12.535	7.8463	4.84793	-1.51096	0.536594	7.67838	-6.01115	16.5991	12.0253	21.136	25.9021	15.9261	10.7028	19.848	2.90213	24.1472	12.0528	9.78238	12.9007	1.08913	-2.87484	2.10935	0.84044	8.84836	5.69027	2.13899	1.19162	2.99559	26.2843	7.67258	-1.41064	-11.4056
6.07691	-8.97289	4.25582	0.167016	3.55521	4.65577	-2.54066	-5.35417	3.63959	-3.13285	9.63721	-2.43983	6.75206	3.83775	3.16047	10.9051	7.97004	1.45462	-0.14546	10.4044	12.8402	7.20537	12.3733	13.6903	10.6922	18.8145	18.1962	26.4788	26.0589	16.003	17.0378	21.602	12.2478	23.4741	16.7017	17.3401	15.9244	10.6851	7.34061	9.79996	6.098	7.93464	7.89624	2.65785	4.50518	0.522319	14.1298	3.48733	-4.18724	-8.72338
4.77401	-9.29673	4.08127	-0.434937	4.38286	9.66197	-3.7006	-5.1027	2.98686	-3.82988	13.9947	2.51241	4.2864	7.52146	5.88037	13.0584	12.6824	2.63366	3.69296	14.4834	17.0074	9.04769	18.2435	21.1163	15.0615	27.4271	25.6081	30.3728	34.8063	21.2717	23.8901	24.6773	16.7438	29.5468	23.6676	17.0707	17.0727	10.1836	4.87031	7.84525	8.12076	4.94645	6.93127	2.89961	4.65869	-3.34319	12.6022	-0.654098	-4.71271	-12.4886
7.95063	-12.1908	6.08828	0.225538	5.12235	9.07864	-3.68042	-6.58321	4.93863	-4.91438	14.4927	-1.8053	6.99083	5.7182	4.13217	12.7987	10.6265	-0.159779	-1.20492	12.1858	14.8007	6.59129	15.0396	16.8053	11.1781	23.6926	20.9592	29.9691	31.7568	16.3557	18.8834	22.0353	10.6054	26.001	17.784	14.704	13.0722	5.22291	0.0358025	3.73897	1.32962	1.3543	2.49984	-4.69696	-1.86137	-8.58072	10.3529	-4.85981	-13.0552	-20.0671
6.99302	-11.7459	8.12356	3.68365	4.17466	17.4571	0.313024	-6.19539	5.28405	-7.07841	14.3155	-2.69077	4.68152	3.98002	7.33338	5.79209	12.036	-0.667349	1.69315	7.10349	12.2915	4.77407	19.4078	15.4984	15.2027	21.5599	14.6156	21.326	24.2342	2.54148	15.2586	8.53601	4.5008	16.2619	14.6642	6.91387	1.06906	-3.39466	-7.8795	-4.04942	-1.79603	-8.98078	-0.923008	-14.4777	-5.79776	-18.6812	-1.25878	-14.1798	-18.8469	-21.4336
8.76951	-11.1314	7.09712	1.86063	5.4825	7.25819	-1.64823	-6.14132	6.05002	-4.37798	11.6788	-5.17493	8.74281	2.89347	2.89291	11.6422	7.52712	-1.45428	-3.94063	8.29176	11.4589	3.6724	10.3673	9.7804	6.95969	14.785	12.7686	24.2054	21.7352	6.80116	8.98294	13.2636	0.986177	14.2548	5.15257	6.30643	2.52305	-4.37073	-9.25143	-6.01667	-11.8773	-10.3	-10.4239	-19.152	-15.929	-21.6055	-5.17261	-18.5396	-29.3655	-34.2925
10.3857	-15.3754	8.1896	0.418818	6.32134	12.8017	-4.58047	-7.37243	6.54355	-6.9329	18.0042	-2.78261	6.55675	5.83078	3.03618	11.2274	10.0048	-4.69549	-5.82591	9.55139	11.4255	1.74181	12.1368	13.6143	5.50124	21.6288	15.6255	25.3189	28.8109	8.86053	12.7952	14.1436	0.93419	19.8864	10.6371	4.53751	2.33124	-7.85533	-14.1254	-9.10484	-9.96837	-10.703	-8.5199	-18.3574	-14.2529	-22.1293	1.30088	-17.6519	-26.389	-34.7171
9.21488	-13.7426	8.49353	2.31409	6.25073	13.956	-2.05241	-7.37782	6.47713	-6.40699	16.6999	-3.05694	8.00607	5.59455	6.17888	12.9984	12.7658	-0.566388	-0.753159	11.8217	16.2782	6.28396	18.5742	17.7312	13.8043	24.8219	20.3691	30.8505	32.0465	10.8535	17.5823	17.6446	6.43845	22.617	14.7781	10.1352	5.81185	-2.22147	-8.56483	-4.2865	-6.66286	-9.61495	-6.11196	-17.412	-11.8436	-22.5469	-1.44297	-18.3526	-27.5403	-34.0335
9.35115	-12.7201	7.88328	1.62305	6.32993	10.6052	-2.59359	-6.48972	6.47126	-5.47671	14.9485	-3.66294	7.78409	4.48975	3.53961	12.1852	9.27781	-2.70012	-4.26931	9.18538	12.1016	2.74188	11.7696	11.8172	6.68579	17.8779	14.1653	24.7005	24.7939	6.65609	9.87689	12.2487	-0.461184	15.124	5.75136	3.00201	-0.392334	-8.98642	-15.104	-11.1013	-14.9229	-15.4094	-14.4294	-23.7245	-20.0852	-27.7369	-8.30435	-24.4035	-34.232	-41.0828
11.0438	-15.2358	8.62233	0.610686	7.09513	11.7333	-4.52162	-7.14839	7.19791	-6.59123	17.7978	-3.54845	7.33248	5.3281	2.09065	12.1097	8.77571	-5.81565	-7.85438	8.65009	10.2177	-0.0958807	9.19016	10.6935	2.11947	18.0935	12.6093	23.3761	25.4778	5.66003	7.88584	10.6554	-4.38191	14.766	3.76272	-1.05931	-3.45453	-14.4493	-21.3052	-16.3071	-18.9881	-18.7091	-18.0689	-27.5737	-24.2874	-31.4049	-8.14578	-27.5049	-37.6601	-46.5673
9.82951	-15.8071	7.16777	-2.17362	7.33696	14.214	-8.04658	-6.27142	5.83578	-7.10855	21.9365	2.26892	2.76565	9.0119	1.48534	11.8164	10.117	-7.9811	-8.15736	10.2234	9.05953	-2.35713	8.05001	13.6601	-1.67392	22.6192	15.1042	20.5256	29.7448	9.81186	10.2231	10.6193	-3.82782	18.1092	7.40737	-5.65544	-3.99708	-17.9205	-26.0733	-20.2846	-17.2599	-19.6033	-18.5331	-24.1016	-22.9451	-30.4233	-4.51476	-26.8794	-32.021	-45.4596
6.56986	-13.2581	6.8123	-0.790458	6.83622	20.3723	-6.0566	-4.84493	4.52828	-7.42384	22.719	6.45405	-0.724488	10.5799	5.54936	9.90023	14.0761	-5.38263	-1.52696	10.9754	11.3932	-0.553225	14.8357	18.6289	5.11419	26.8349	17.9339	18.3467	30.9375	7.9034	13.8997	6.61175	-1.35216	17.0346	11.3228	-8.49602	-7.6301	-19.634	-28.4081	-23.0464	-15.1847	-25.2331	-19.6861	-25.7807	-22.5717	-35.675	-12.3324	-32.8204	-32.4403	-45.2567
8.15929	-13.0439	8.47854	2.0935	6.56545	17.7175	-2.46915	-5.95125	6.09004	-7.04345	18.4693	-0.038604	4.22898	6.57064	5.95472	10.0104	12.446	-3.44128	-1.72383	9.08595	12.3028	1.59392	15.7293	15.1947	8.71268	21.9299	14.9645	21.309	26.3686	3.34618	11.2811	6.67987	-2.16851	13.6514	7.5019	-3.43472	-6.88244	-15.9008	-23.2125	-18.5763	-16.7536	-23.679	-18.5798	-29.1057	-23.5292	-36.0408	-15.0648	-32.6233	-37.7923	-45.7657
6.84509	-9.65065	7.13911	1.89171	6.60051	13.0996	-1.92269	-4.14369	5.55083	-4.86995	14.9181	0.133022	4.14434	5.32175	4.13479	10.3591	9.24843	-3.50773	-2.92948	7.23629	9.50696	-0.519451	9.6862	9.66278	3.43801	14.0541	9.63907	15.4957	18.0806	-0.310274	3.38807	1.3522	-8.08581	4.58308	-2.86934	-10.822	-13.5131	-22.0811	-29.2853	-25.7308	-26.6314	-31.7477	-29.9068	-37.0351	-34.1683	-43.8495	-27.6325	-42.3419	-47.8418	-55.7824
8.18634	-11.9961	8.12258	1.7961	6.45367	15.5228	-2.55224	-4.95232	6.1093	-6.4659	16.6707	-0.771515	3.46906	5.14717	3.51839	7.81096	8.84792	-6.0115	-5.21302	5.32956	7.17888	-2.68277	8.94035	8.56278	1.43255	14.1581	7.14937	13.0569	17.357	-3.38069	2.4206	-1.35574	-10.6075	4.14808	-2.53056	-12.3932	-15.4011	-24.5513	-31.4679	-27.054	-25.7945	-31.2007	-27.6421	-37.0106	-32.5692	-42.7086	-23.6018	-40.0278	-45.1841	-52.8914
4.75827	-10.0374	5.3293	-0.808677	6.36623	16.9175	-5.20638	-3.45202	3.58749	-5.53119	19.4452	7.06795	-0.843189	9.84375	5.19116	10.3669	12.7003	-3.66784	-0.144748	10.7576	11.0552	0.0343888	12.8877	16.822	4.60455	23.2237	16.7744	16.364	27.1111	8.04292	11.6769	5.85947	-1.27267	13.7526	8.1034	-9.36168	-8.01941	-18.7242	-27.047	-22.7967	-16.6873	-25.994	-22.2673	-25.6831	-24.2081	-35.717	-16.8851	-34.2319	-33.4858	-45.639
3.82888	-8.562	5.84865	0.932052	5.46781	19.3471	-2.79814	-2.52687	3.49837	-5.9894	17.3885	6.07765	-2.37897	7.83181	5.638	5.32151	11.2784	-4.61582	0.164854	6.03552	7.11344	-2.58898	11.6825	12.5148	3.55038	17.5342	9.38381	7.46893	17.8495	-2.32847	5.43982	-4.8881	-7.81286	3.79654	1.73582	-16.7634	-17.4737	-25.8018	-33.1609	-29.248	-21.3219	-33.3608	-26.9389	-32.7992	-28.9376	-42.0704	-26.1503	-40.6855	-38.0175	-47.0939
4.31949	-9.53505	7.16817	2.55855	4.50197	22.9051	-0.99003	-3.01428	3.95215	-7.59454	16.9029	3.85191	-2.95586	6.03716	6.32962	0.385534	10.8323	-5.80517	-0.0215306	2.2445	4.44446	-4.00177	12.8023	10.4706	4.62915	15.6036	4.69959	2.79938	13.2657	-9.8207	3.49049	-11.0733	-10.678	-0.110646	1.27278	-18.1028	-21.2595	-27.5986	-33.7206	-29.4924	-19.3532	-33.341	-23.2324	-33.5273	-26.0216	-41.112	-25.0096	-38.4912	-35.0114	-40.8271
5.32352	-11.4275	6.67779	0.368616	4.3874	22.2533	-3.87192	-3.11353	3.7724	-8.31518	18.7017	4.70467	-4.86228	6.73363	3.41682	-1.54612	8.60305	-9.77093	-4.58144	0.49222	0.00592217	-8.06398	7.27959	7.61318	-2.84343	14.0737	1.29621	-1.95524	11.7449	-10.2359	0.636484	-13.1067	-14.2966	-0.596662	-0.189402	-21.9452	-22.6246	-31.1721	-37.1533	-32.0729	-19.5117	-31.6559	-22.3947	-31.1118	-24.9629	-37.4568	-18.5415	-34.3328	-29.7495	-37.614
6.30991	-10.3338	6.06901	-0.177656	5.3002	14.7265	-4.23813	-3.13722	4.38874	-6.03869	15.931	2.34833	-0.978496	5.58367	1.21012	3.51273	6.08161	-8.71198	-6.97961	2.1233	1.20018	-7.06582	2.83816	4.61101	-5.80726	9.8525	1.50931	2.45329	10.8078	-6.41637	-2.41345	-8.10251	-14.8262	-1.17183	-5.93086	-19.8535	-19.9679	-29.3633	-35.547	-31.2417	-25.7191	-31.8102	-28.2975	-34.1143	-31.4412	-39.4204	-22.2803	-37.4455	-37.9955	-46.654
2.7561	-7.54102	5.05894	0.447734	4.20422	20.0776	-2.91074	-1.25918	2.58245	-6.31332	16.1096	6.87201	-5.79739	6.83735	3.93412	-0.515711	8.35975	-7.53354	-1.81928	1.06773	0.60184	-7.22227	6.58384	7.19996	-2.3952	11.6582	1.30535	-4.02914	8.7904	-9.95291	-1.07841	-14.6688	-14.2578	-4.35123	-3.49779	-24.8305	-24.8126	-32.2613	-38.4401	-34.5425	-22.8898	-36.1014	-28.2362	-33.6709	-29.4273	-41.6136	-27.5657	-40.3277	-34.1743	-42.1257
5.02688	-9.58591	5.5306	-0.552564	4.12191	17.621	-4.3914	-1.76032	3.42619	-6.92084	15.7967	4.09914	-5.46506	5.15849	0.0768153	-3.13176	3.9577	-12.1231	-8.54048	-3.08156	-5.54106	-12.3217	-1.38109	0.0150622	-11.5619	4.96257	-6.70786	-10.3634	1.96408	-15.3726	-8.85835	-19.8754	-22.2281	-10.0206	-10.9627	-30.1877	-29.5886	-38.3258	-43.6718	-39.1298	-28.1443	-37.2167	-31.0272	-36.8971	-33.2236	-41.6191	-25.6821	-39.6547	-35.3941	-43.2791
5.13976	-9.03895	5.34535	-0.0650964	3.84359	14.8825	-3.50247	-2.24886	3.50832	-6.08976	13.7727	2.26929	-3.08983	4.23257	0.474675	-1.27049	4.01867	-9.70572	-7.20681	-1.58364	-2.98746	-9.16895	0.386053	1.15053	-7.96297	5.68818	-3.85499	-5.11968	4.10597	-11.5485	-5.77958	-14.0385	-17.2756	-6.07728	-7.76873	-22.545	-22.7757	-30.32	-35.0006	-31.0128	-23.1162	-30.0327	-24.9676	-31.0551	-27.4823	-34.8653	-20.2541	-32.8105	-30.9261	-37.4305
5.85928	-10.5672	6.60786	0.676794	3.08386	19.3575	-2.96095	-2.24982	3.92477	-8.19896	14.5858	1.17915	-5.61267	2.8795	-0.326512	-8.03367	2.2218	-13.8614	-10.1236	-7.41548	-9.27969	-14.395	-2.44229	-3.7362	-12.5312	1.20724	-12.7289	-15.7239	-4.04483	-22.8608	-12.3394	-25.936	-26.0018	-14.6527	-13.0031	-31.5654	-33.0419	-39.9763	-43.7866	-38.9957	-26.7601	-36.0672	-27.3376	-37.0249	-30.4246	-39.2021	-23.3084	-36.0579	-31.8105	-36.4346
4.94675	-9.85565	5.32094	-0.946145	3.3951	18.2212	-4.75254	-1.5101	3.09615	-7.46104	15.5792	4.10379	-7.06919	4.64991	-0.96538	-6.38797	2.47432	-13.9848	-10.0553	-5.64654	-8.97098	-14.6894	-3.81738	-2.45404	-14.5771	2.68287	-10.5599	-15.6051	-1.75914	-18.7338	-11.3506	-23.9312	-24.8523	-12.7293	-12.2042	-32.8862	-31.9159	-40.3689	-44.9477	-40.1868	-27.0271	-36.3073	-29.1214	-35.3026	-31.1108	-38.8871	-22.941	-36.544	-30.7491	-38.0077
3.33261	-8.11687	3.58701	-2.32314	3.29319	16.2501	-5.90851	-0.506177	1.88574	-6.2057	15.2705	6.96567	-8.3643	6.05339	-1.20953	-4.77532	2.73743	-12.8642	-8.66005	-3.66476	-8.04194	-13.8089	-4.41748	-0.803832	-14.9742	4.02383	-7.72483	-14.93	0.293967	-13.7517	-9.38045	-20.8233	-21.7245	-10.2381	-10.2156	-31.9818	-28.7911	-37.7775	-42.6975	-38.3872	-24.7777	-34.018	-28.3939	-30.7722	-28.9975	-35.6423	-21.2444	-34.3006	-26.8294	-35.8832
1.12498	-3.05551	4.44687	3.42848	1.14456	15.3635	2.39071	-0.0153894	1.97081	-4.74587	6.15468	0.792838	-4.4296	0.23162	3.00543	-7.88076	2.61451	-5.84983	-1.16729	-6.77334	-5.28577	-7.77209	2.56835	-2.61348	-2.16794	-1.8949	-10.6032	-14.2755	-8.64407	-22.0574	-9.86794	-24.0145	-18.0881	-17.0091	-11.3982	-23.7476	-27.8253	-28.3184	-30.2077	-28.3083	-19.8337	-30.808	-21.9741	-30.4194	-23.4848	-33.0565	-28.5108	-31.9344	-26.9699	-26.0987
1.6042	-5.04376	3.51107	0.0797108	1.89936	16.1389	-2.15492	0.407031	1.43754	-5.48043	10.6304	4.95713	-8.07274	3.25279	0.245866	-8.09626	1.80012	-10.5007	-5.55236	-6.65438	-8.9533	-12.6588	-2.98063	-3.30943	-11.1924	-0.715559	-11.7007	-18.9705	-7.04091	-20.1114	-11.9635	-26.0001	-22.37	-16.5399	-12.8553	-31.7398	-31.4183	-36.2316	-39.4892	-36.3742	-23.6268	-34.4562	-26.9218	-31.4581	-27.4384	-35.2274	-26.3804	-34.2509	-26.2853	-30.6368
-1.59235	-0.732002	2.79829	2.27841	0.600378	17.5401	1.51083	2.17255	0.254807	-4.47452	6.70951	5.64616	-9.50777	1.76322	2.76728	-11.1096	2.2787	-7.35447	-0.281634	-8.59517	-8.92243	-11.1534	-0.0491027	-3.75748	-6.25751	-3.65676	-13.9346	-23.7673	-13.1958	-25.5664	-13.3348	-31.9795	-22.2117	-22.9011	-14.5859	-33.7183	-35.4816	-36.251	-38.5212	-36.7731	-23.0772	-38.0679	-27.9725	-33.223	-27.442	-37.8413	-35.4336	-37.9204	-27.057	-27.7791
-1.85383	-0.864384	3.12308	3.44838	-0.0485399	18.4601	3.03975	1.23792	0.187454	-4.6915	5.99702	4.49143	-7.91396	1.47914	5.19595	-10.3454	4.73043	-3.947	3.65897	-6.35275	-4.54283	-6.30486	6.52996	1.05279	2.11057	1.46957	-8.16454	-16.6043	-7.47859	-20.9552	-5.58615	-24.8645	-13.5263	-15.2333	-5.32073	-22.7016	-26.1666	-24.9435	-26.4801	-25.0108	-11.9619	-27.6674	-15.7703	-23.2684	-15.49	-27.6863	-25.5821	-26.9138	-16.8409	-15.4276
-3.30368	-0.0110527	0.299303	-0.650946	0.244007	15.7231	-1.56516	2.90264	-1.59644	-3.55029	8.08556	10.2995	-12.0262	4.70722	2.14294	-9.25801	3.27656	-6.59856	1.08624	-5.03258	-7.51863	-9.79073	-0.108122	0.522049	-6.74298	1.61464	-7.78935	-21.1731	-6.42512	-15.3235	-7.05254	-24.3506	-14.8516	-14.2209	-6.4683	-28.9615	-26.612	-29.0093	-31.6427	-29.9209	-13.6974	-28.4283	-19.8246	-19.8304	-17.2625	-25.9192	-23.1248	-26.542	-12.6218	-16.7545
-3.30862	0.727498	-0.0263407	-0.375526	-0.505821	13.2505	-0.806467	2.96945	-1.70155	-3.00384	5.51766	8.39649	-11.1741	3.03751	1.25834	-10.4849	1.36558	-6.3343	0.436122	-6.61439	-8.97569	-9.78728	-1.94258	-2.1069	-7.42676	-1.70477	-10.2819	-22.5815	-9.95806	-16.6458	-8.79445	-24.6921	-14.9423	-15.821	-7.76389	-26.9504	-25.1778	-26.2149	-27.6494	-26.3791	-11.6647	-24.4208	-16.4558	-16.7183	-14.0642	-20.9594	-20.0813	-21.5063	-8.66114	-10.9018
-1.25571	-2.50274	0.575556	-1.68947	-0.154659	13.6118	-3.05763	1.6993	-1.05857	-4.25735	8.2144	7.81429	-10.9968	3.78235	-0.26895	-10.4308	1.00257	-8.90541	-2.97968	-6.41126	-10.0267	-11.2463	-3.47032	-1.96519	-10.4275	0.372138	-9.81945	-21.1032	-6.67262	-14.4996	-7.60331	-22.1161	-15.0071	-11.701	-5.26558	-25.3834	-22.5214	-25.69	-27.2802	-24.9397	-9.3046	-20.1073	-12.4408	-13.2521	-10.7222	-16.4094	-11.0145	-15.7717	-3.88122	-7.72718
-7.17606	2.51682	-0.502713	1.25311	-2.76183	22.2257	1.70429	3.90875	-3.79577	-4.61518	6.13823	12.4402	-16.3488	4.2224	6.36931	-16.8131	6.08523	-3.39696	9.00312	-7.19332	-7.42131	-6.89171	8.22952	4.89364	3.20357	5.50525	-6.77892	-25.7909	-7.55463	-18.3902	-0.178736	-27.6802	-7.25393	-12.3646	4.89987	-23.2397	-22.9032	-19.9591	-20.3244	-19.2496	4.23532	-18.1181	-1.84155	-5.06683	2.41984	-11.4554	-12.8256	-11.2033	9.72641	10.5843
-5.91848	2.03788	-2.65553	-2.39871	-2.06971	12.6107	-2.41424	3.55159	-4.10104	-2.34556	5.48214	12.4625	-13.9155	5.22502	2.12994	-10.7162	3.23436	-3.71321	4.6686	-3.38483	-6.63116	-6.15043	1.63506	4.01243	-2.97426	5.29854	-2.76842	-19.089	-2.52068	-5.98403	1.33009	-15.4615	-2.78527	-4.3505	6.08879	-16.2116	-11.5736	-11.8884	-12.4627	-11.5483	6.84953	-7.01191	1.80282	5.01503	6.44132	0.01772	-0.181303	-0.436529	16.5051	13.4022
-8.86163	3.47506	-2.67871	-0.48549	-3.51097	19.7337	0.234546	3.87859	-5.45927	-3.42978	5.99346	15.2011	-16.582	6.30754	7.36915	-13.6606	8.39471	0.385418	13.1108	-1.95441	-2.43037	-1.47425	12.6215	11.9346	9.07877	13.3379	3.32589	-16.9882	2.65562	-4.82548	11.064	-14.2026	6.36926	1.32238	18.5095	-9.54764	-6.83221	-3.71821	-3.76739	-3.16848	20.6413	-0.890148	14.3919	14.6677	20.214	7.37117	5.42855	7.55283	29.6461	29.1885
-6.77851	2.20752	-4.07402	-3.7548	-2.91808	11.0899	-3.6344	3.45044	-5.23119	-1.92516	5.32008	13.8879	-14.5615	6.22993	2.13356	-10.19	3.91473	-2.25257	6.29751	-1.2034	-5.02925	-3.69865	3.26374	7.3576	-0.632419	9.40295	2.0307	-15.402	2.63308	1.51178	7.67948	-8.05232	5.08421	3.83558	14.7422	-7.80082	-1.49216	-1.6132	-1.51959	-0.743077	18.7014	5.70702	14.2758	19.3926	19.8801	14.6472	14.4252	14.498	32.5576	28.9801
-6.89069	2.68391	-4.4636	-3.61097	-3.16569	8.80559	-3.18242	3.03838	-5.36209	-1.16369	3.92462	12.9363	-12.7523	5.90782	2.66256	-8.17316	4.44028	0.144143	7.94546	0.821441	-2.19762	-0.46949	5.42405	9.42233	3.07987	11.3125	5.85747	-9.90692	6.01179	6.45275	11.7686	-1.58504	10.8241	8.93042	19.1901	-0.0698181	5.9262	6.65374	7.21082	7.52769	24.6689	13.3368	20.9366	26.3367	26.4936	22.042	20.8813	21.9572	38.3435	35.5308
-10.1343	6.51918	-5.69951	-2.26048	-4.5648	9.5828	-0.518852	4.47917	-6.90235	-0.0802366	0.697197	14.4283	-14.1842	5.33453	5.2255	-10.0039	5.7044	3.9556	13.8103	0.751293	-0.63151	2.51486	9.57676	11.4483	9.34313	11.5715	7.19168	-11.2906	4.15774	5.98452	14.4245	-2.50425	15.4105	8.0591	22.4834	2.71728	7.63619	11.9054	13.4407	12.5001	30.8822	16.0354	25.8074	31.4808	32.7435	26.1914	19.5459	25.2939	44.7007	44.6371
-8.44876	4.67592	-5.89668	-3.71825	-5.0396	6.62876	-2.33884	3.83433	-6.6428	-0.427268	0.339763	12.4626	-13.8925	4.32223	1.98707	-11.7682	2.36359	0.903226	8.88767	-1.53381	-4.77025	-0.317126	3.88559	7.17963	3.09005	8.17218	3.09792	-14.1081	1.36431	5.46088	11.3732	-2.56737	13.0002	7.90834	20.8956	3.2226	9.31642	12.6165	15.2343	14.7921	32.8287	22.1883	30.3752	36.3858	36.8049	34.1043	29.2403	34.0454	52.027	51.9018
-9.61288	4.78434	-6.0069	-3.4092	-5.3355	9.96242	-1.9807	3.76976	-7.27183	-0.970266	1.76009	14.5488	-15.1046	5.77331	4.45271	-11.7207	5.52169	2.86359	12.8115	0.612147	-1.65912	2.36842	9.58137	12.506	8.89977	14.0982	8.25588	-10.849	6.84539	8.86938	17.8079	0.635596	18.8234	13.3738	28.5857	7.50697	13.4629	17.3934	19.741	19.365	40.0128	25.9831	36.686	42.0872	43.7686	38.114	33.6639	38.3632	58.6717	58.4926
-11.91	6.5396	-8.0536	-4.86179	-5.74666	9.18745	-3.15725	4.59417	-8.98461	0.129717	2.08674	18.5695	-16.8313	8.09852	5.56401	-9.63865	7.67432	5.55976	16.7006	4.45219	1.64236	5.56155	12.6102	17.9113	12.4969	19.6965	15.2971	-6.82749	13.3885	17.7881	24.9777	7.83486	27.2721	21.1286	36.9155	13.3927	21.7471	25.5542	27.5814	26.7407	49.0499	33.7342	44.0116	53.2039	52.94	47.1879	41.4619	46.7112	69.7884	67.7601
-13.8468	10.6892	-6.89052	0.744308	-7.31934	9.57763	4.61876	4.52373	-8.71541	1.26359	-5.12968	13.301	-12.4655	3.62104	10.9026	-10.522	9.72537	13.5108	25.4848	3.97227	7.43366	13.4688	22.7951	19.8994	28.2243	18.3848	17.0816	-1.23188	10.1973	13.6219	28.8476	9.05429	34.474	19.4176	40.0933	24.8162	26.1171	37.5416	41.7829	38.8297	56.1459	38.3436	52.0717	55.1209	60.0333	50.0791	36.3579	49.5983	69.9565	76.5912
-12.5585	8.16396	-8.67562	-3.67781	-6.68114	5.07418	-0.978252	3.84211	-9.30589	1.6817	-1.89095	15.9124	-12.96	6.64946	7.41846	-6.5662	8.88105	11.3224	21.3221	7.86367	7.57566	12.8563	18.3344	22.0001	22.1017	22.9659	22.4803	3.86155	18.8552	26.1386	33.3889	19.9267	39.4405	30.4246	46.2357	30.0731	36.6708	43.5618	47.0354	44.9732	62.519	49.799	59.1184	67.7197	67.8738	62.9126	53.9513	62.6475	82.4486	83.5567
-14.77	9.3459	-8.73793	-2.96256	-6.99873	11.1259	-0.0874848	4.92773	-10.2444	0.811205	-0.125798	19.6441	-16.6774	8.20797	10.1011	-9.21385	11.7091	11.7877	25.2428	7.5275	7.83687	12.5486	22.4871	25.1147	25.2717	25.9781	23.1129	-0.222308	18.9564	22.9237	34.9164	14.3922	39.0716	28.3151	48.2585	24.8925	31.2878	38.9695	41.7947	39.8156	62.6737	43.4002	56.785	64.7582	66.7102	57.1813	47.4711	56.6174	81.5802	82.5747
-14.7268	10.1511	-10.5524	-5.31683	-5.9031	4.23446	-2.65524	4.99651	-10.6484	3.19782	-0.355625	21.064	-14.4357	9.95408	8.53244	-1.88403	11.5956	13.7857	24.768	13.0002	11.8753	15.4516	20.6076	27.602	24.1834	28.5032	30.1903	8.6352	26.1291	35.248	38.7479	26.2834	45.1558	36.2342	50.6066	31.3	40.8574	46.0749	47.8188	45.3447	63.4852	49.1874	56.6167	70.3754	67.2082	61.8267	52.0784	59.9857	82.0465	79.2484
-12.8973	8.96507	-9.02041	-3.70195	-6.52716	3.78677	-0.838808	4.09426	-9.42413	2.35112	-2.57117	16.0754	-12.4602	6.67247	7.46128	-5.29938	8.86803	12.1804	21.8594	8.65253	8.45462	13.6075	18.26	22.1857	22.4974	22.6956	23.3595	5.02966	19.122	27.4485	33.4824	21.1782	40.1629	30.5447	45.6695	30.6256	37.3908	44.339	47.6557	45.2767	61.617	49.4105	57.736	67.2921	66.6585	62.1459	52.2017	61.4109	80.7199	81.6131
-15.3326	9.15158	-11.8445	-8.02006	-5.52492	5.33993	-6.13003	5.29652	-11.6875	2.9	3.42671	25.7308	-17.412	13.3746	7.93552	-0.622706	13.0868	12.4865	24.4875	15.7223	12.2842	14.7131	20.2892	31.3874	21.8567	34.0021	34.6322	9.51598	32.5899	42.0112	42.9379	30.0997	48.1616	42.4982	56.0719	30.8767	44.171	46.4825	47.0409	45.2912	67.2863	51.9409	58.9432	76.3809	70.9269	65.8331	59.1075	63.8563	89.1306	82.0156
-14.6136	9.09098	-10.5121	-5.85481	-5.6179	5.7355	-3.59643	4.50419	-10.7423	2.69661	1.73796	22.4168	-14.7589	11.4739	9.37517	-0.55093	13.5614	14.2584	25.8335	15.2606	14.1207	16.8602	23.3754	31.3379	26.4441	33.3084	34.5308	12.4757	31.7723	39.5448	43.3869	30.47	49.007	41.7837	55.9744	34.583	44.8285	49.1242	50.2773	48.2073	67.5645	52.3743	60.3936	74.3241	71.1691	64.7369	57.0649	63.2723	85.9418	81.7857
-12.5047	4.71858	-9.14657	-6.53881	-5.81767	10.1029	-5.34618	2.84622	-10.0718	-0.0490062	5.70392	21.9077	-15.9709	12.2443	8.91957	-3.56582	14.2459	10.9177	23.1497	14.0721	12.2132	14.8597	24.2474	32.4983	25.2085	37.1653	34.2024	11.922	35.1098	38.7756	45.9262	30.3349	48.9277	46.122	61.4239	35.9497	46.3395	49.2126	50.6007	50.1057	73.6187	57.7246	68.719	79.4694	78.6684	71.1288	69.3157	71.8329	95.4243	90.7886
-16.3729	11.5767	-10.426	-3.80371	-5.9738	7.16386	-0.679865	5.13742	-11.0775	3.32946	-0.298784	22.4592	-14.3285	10.8022	12.2298	-0.435938	15.4552	17.7587	30.6704	15.8766	17.0621	19.9457	28.2658	33.5102	33.0583	33.9816	36.3398	13.9412	31.2809	38.2203	45.2752	29.8336	51.6464	40.4737	57.0394	36.3461	44.4368	51.3644	52.6694	49.6921	68.3684	50.1922	59.9218	72.5753	70.9811	61.7068	50.4256	59.6391	82.9632	81.1242
-15.4598	11.466	-9.89917	-3.52148	-5.03823	5.5319	-0.564535	4.94288	-10.2642	3.82073	-0.459858	21.2867	-12.4858	10.4472	11.7299	1.966	14.9562	17.694	29.3541	16.4212	17.7706	19.7716	26.9074	32.2204	31.7486	32.2623	35.8911	15.633	30.7409	37.7934	42.8352	29.9526	49.1186	38.4845	52.622	34.4277	42.1293	48.244	48.873	45.8206	61.5509	45.0204	52.8017	65.6648	63.1832	54.6525	43.5563	52.1352	72.9893	70.5308
-14.8516	11.214	-9.90487	-4.26711	-4.43465	4.50928	-1.63743	5.33853	-9.95433	3.95016	0.0524542	21.4944	-12.9619	10.4754	9.89878	1.91732	13.1462	15.2908	26.1867	15.0141	14.9759	16.542	22.2381	28.7301	25.8995	28.63	32.004	11.58	27.0937	34.8267	37.4053	25.6964	43.042	33.4917	45.9573	27.3835	36.0769	40.6569	40.7469	37.9379	53.3892	37.9963	44.1792	58.3328	54.4544	47.4208	36.9102	44.4154	65.003	61.0802
-16.1272	10.9854	-10.6632	-5.36312	-4.07245	7.33636	-3.12697	5.3911	-10.893	3.70051	3.3395	25.825	-14.7975	13.8061	12.0039	4.37818	17.1768	17.0719	29.8967	19.5434	19.372	19.4109	27.6527	36.224	30.5814	37.4	40.4589	17.1936	36.7904	43.0048	45.9342	32.3295	50.5366	42.4978	55.4731	31.6759	42.2223	45.5111	44.3103	41.8179	60.3288	41.7995	49.1169	65.1589	60.6215	51.1664	42.5456	48.0654	71.5339	64.7777
-12.0533	9.43158	-7.41086	-1.74382	-3.62206	3.4118	0.811765	3.33042	-7.67188	3.58973	-1.21026	15.5286	-7.30717	7.95886	10.7933	4.58139	13.3714	16.8566	25.5312	15.4798	18.2385	19.3142	25.0684	28.226	30.3691	27.8881	32.7145	19.1504	28.1615	33.4375	37.6068	29.1818	43.3826	34.2541	44.5037	33.3861	38.1152	43.7497	44.067	41.2269	50.597	38.1479	43.7139	53.0534	51.4143	43.9397	34.5081	41.8871	55.9897	54.8498
-13.8006	13.1073	-7.30562	0.824745	-4.23835	3.13062	4.65137	4.73318	-7.80995	4.71815	-5.63251	13.9717	-6.91455	5.33408	12.0631	2.42451	12.2067	18.7775	28.0106	12.4122	17.0817	19.3056	25.0205	24.4242	32.1903	21.2313	27.3197	13.712	18.9331	24.9791	31.6795	21.0576	38.8165	23.8751	36.6133	28.2203	30.1423	39.1932	40.3053	36.1787	43.7412	29.4106	35.8586	43.8254	43.5846	34.8155	19.3949	31.6162	45.869	48.4611
-13.4965	8.56953	-7.56154	-2.97074	-2.96734	10.9125	-1.27429	4.17919	-8.57112	1.93855	4.60535	21.9591	-12.6594	12.0519	12.4941	3.28836	17.0359	14.8837	27.2629	16.7092	18.1442	17.0236	27.7942	33.0076	29.7359	34.233	35.232	15.3834	32.6029	33.3145	40.0649	24.7492	41.879	35.0471	47.5959	24.8136	31.8633	35.0166	33.2538	31.4945	48.562	29.2666	38.2611	48.8681	47.4572	35.5747	29.4746	33.3374	53.8686	48.7112
-16.2457	13.2538	-9.18954	-2.649	-2.31067	7.76306	-0.0553331	6.20717	-9.53755	4.75649	2.01983	24.5623	-12.4088	12.6798	13.6684	7.48789	17.7498	18.5719	31.1061	19.3843	21.3311	19.327	28.1511	33.9631	31.6043	32.6471	37.7877	16.7334	31.6703	35.7925	38.9158	25.3699	42.6126	31.7357	43.0485	21.8621	29.5745	33.3281	30.4289	27.1712	41.1559	20.9414	27.068	42.0231	37.6273	25.7551	14.1883	20.8986	41.8047	35.5697
-16.0978	13.3442	-8.55731	-1.92033	-2.34893	9.24038	0.726892	6.55424	-9.1976	4.25879	1.75533	23.9072	-13.1457	11.7624	13.3531	5.06873	16.6631	16.9604	29.8495	16.5759	18.5354	16.7438	26.2365	30.7779	29.0888	28.9634	32.8112	11.2939	26.2729	29.2236	33.9354	18.3743	36.7617	25.1382	37.4756	15.3933	22.2054	26.3356	23.5502	20.3971	35.2336	13.9239	21.0647	34.6825	31.3017	18.7768	6.74777	13.8857	35.3745	30.0323
-14.2631	11.4846	-6.98152	-1.14236	-1.44967	10.2859	0.991546	5.53688	-7.84235	3.44138	3.0421	21.917	-11.328	11.3574	13.423	6.13246	16.9628	16.0558	28.192	16.5084	19.1238	16.2993	26.6316	30.285	28.9383	28.9434	32.2558	13.2934	26.9071	27.2295	32.6612	17.7867	34.0996	24.2733	35.1308	14.1999	19.6903	22.9967	19.629	16.987	30.2681	9.60168	16.723	28.0621	25.6459	12.4089	2.72946	8.05602	27.1204	21.7375
-14.392	13.9389	-7.46164	-0.508019	-1.30788	4.8481	2.35726	6.31775	-7.5724	5.45174	-1.12525	19.5109	-8.95552	9.10059	11.9412	7.59226	13.934	16.9234	26.9084	15.2182	18.0225	15.9589	22.2124	25.1913	26.1975	21.6563	28.2067	11.7223	20.2444	24.5707	26.3789	15.7913	30.2092	17.5981	26.331	11.8025	16.5736	20.9015	18.0051	14.2773	22.3768	5.17847	8.81074	21.5934	17.4102	7.14294	-6.66178	1.50512	17.4843	13.4293
-12.1349	10.4565	-5.85774	-0.910298	-0.882414	8.37546	0.926163	5.46204	-6.46508	3.17771	2.13276	18.6525	-10.2712	9.11243	10.2962	4.27682	12.7166	11.9153	21.9804	11.8632	13.3792	10.8452	18.7724	21.846	20.0232	19.8943	22.4859	5.84898	17.2123	17.89	21.4643	8.64446	22.2257	13.3059	22.055	3.96523	8.74555	11.1063	7.92911	5.61915	16.7166	-0.863518	4.40981	14.6623	11.9587	1.30792	-7.85215	-3.08516	13.338	8.43045
-13.6765	13.2343	-6.13023	0.308309	-0.746957	8.13514	2.83376	6.67331	-6.73687	4.30322	0.12349	19.1762	-10.2951	8.51963	11.418	4.71602	12.8529	13.6314	24.2577	11.5044	13.987	11.3028	19.208	20.9089	21.3555	17.1074	21.1349	3.82151	13.4133	14.7001	18.574	4.76949	19.9483	7.65506	17.117	-0.267872	3.54036	7.22916	3.74106	0.562507	10.4202	-8.88	-3.80538	7.05563	4.16003	-7.6017	-20.4896	-13.287	3.62396	-0.404338
-16.2747	14.4206	-7.02698	0.0800148	-0.701546	12.6491	2.64412	7.32812	-8.13657	4.19404	2.79841	24.4573	-12.9706	11.8888	15.1019	6.40615	18.0455	16.8442	30.7001	16.0262	19.2944	15.1756	27.1201	29.693	29.0304	26.4872	30.149	8.59022	22.5143	21.577	27.9649	9.70801	28.3421	15.4433	27.3823	3.43207	8.34295	12.0274	7.26467	4.01633	17.9665	-7.03428	0.690059	13.0296	10.3664	-5.73905	-18.582	-11.875	9.5184	3.58322
-15.6705	16.1885	-6.16668	1.98278	-0.519897	9.85203	5.20504	8.01032	-7.07492	5.12934	-1.20445	20.5193	-10.9054	8.39794	13.6594	4.98588	14.2345	15.8301	27.9619	11.5054	15.4721	12.2002	21.6644	21.4484	24.5212	15.7972	20.7301	1.89848	10.5071	10.9317	16.7055	0.0167632	18.0009	1.95896	13.0908	-5.33614	-2.89419	2.33729	-1.80977	-5.81864	3.8656	-19.106	-13.032	-2.13088	-4.50553	-19.0688	-35.6608	-26.0883	-7.68405	-10.8354
-16.8335	15.6164	-7.11797	0.163661	-0.95894	13.4256	2.93306	8.7892	-8.30225	4.07823	1.83761	24.8585	-15.5799	10.7407	13.2952	1.97844	14.9098	13.3563	27.6915	10.8154	12.7216	9.34755	20.7127	22.737	21.2945	18.3569	20.2588	-3.7572	11.3502	10.8952	17.5124	-3.39475	17.0872	2.59072	15.9122	-10.3156	-5.232	-1.4536	-5.99494	-9.26376	6.76604	-19.4704	-11.3119	1.3757	-1.33941	-16.8834	-31.6082	-23.7521	-0.101056	-5.61058
-11.3142	10.615	-3.42304	1.81376	-0.156472	12.8364	3.66709	6.14796	-4.8916	1.92519	1.92587	16.4518	-10.9255	6.78503	10.3406	-0.101155	10.8751	8.39792	19.2273	5.52601	7.95342	4.85483	15.2324	14.2943	14.9479	10.7613	10.5614	-5.97111	4.14323	0.234216	8.16248	-9.57222	5.971	-4.7888	5.60652	-14.083	-12.605	-9.5578	-13.2501	-15.3086	-3.59583	-24.4801	-16.8613	-10.8537	-10.6939	-24.2045	-34.2729	-28.9548	-12.3664	-15.2037
-12.7623	11.7475	-4.55125	0.643278	0.0296859	13.5083	2.43077	7.28266	-5.85689	2.35353	3.08959	19.9984	-13.4532	8.56007	10.2714	0.131614	11.4252	7.98993	19.9361	6.30109	7.47054	3.7617	14.2776	15.2675	12.9954	11.6736	11.2796	-8.54219	4.60774	1.48419	7.92812	-11.0854	5.27301	-5.53138	5.10179	-18.5402	-15.0082	-13.0561	-17.5867	-19.6697	-5.59451	-28.3385	-20.9856	-12.0488	-13.5342	-27.3184	-37.8467	-32.9757	-13.4549	-18.5521
-13.7827	15.4033	-4.60079	3.39538	-0.234234	8.92587	6.62231	7.52352	-5.58717	4.74992	-2.79142	16.3446	-8.80529	5.69779	12.2669	3.40629	11.4639	13.7933	24.3109	7.7504	12.2294	9.41047	17.8268	15.3443	20.7408	8.91353	13.4949	-2.09944	2.92722	2.5724	8.91903	-6.63634	9.90408	-6.42386	3.77617	-10.693	-10.5133	-4.76096	-8.38077	-12.315	-5.4264	-26.2771	-20.7409	-12.7155	-13.8591	-27.4312	-44.1881	-34.1441	-18.9094	-19.9525
-14.2027	15.2915	-5.85232	0.985193	0.0579605	8.34806	3.7053	8.49509	-6.37026	4.88722	-0.895568	19.6339	-11.8046	7.4791	9.98866	2.84962	10.063	10.7382	21.4233	7.18678	8.76174	5.53811	12.5298	13.5128	13.3523	7.65995	11.2768	-7.53875	1.53353	2.94223	5.63839	-9.6751	5.83738	-8.51714	0.581362	-18.0291	-14.4898	-11.2991	-15.6696	-19.1422	-9.4969	-30.1562	-26.0896	-14.256	-18.0885	-29.7594	-45.3027	-37.1315	-19.2756	-23.7311
-11.101	13.4011	-2.85469	4.16346	-0.613588	8.62015	7.166	7.11588	-4.03622	3.33316	-4.22711	11.3659	-8.52762	2.00762	8.58505	-2.76056	5.81273	7.8502	16.6219	-0.365958	3.04821	1.92671	8.78888	4.12918	10.4035	-2.62325	-0.9665	-14.4181	-11.1435	-12.1716	-4.6442	-20.5033	-4.6888	-20.3795	-10.0247	-22.1198	-23.7344	-17.7805	-19.9644	-23.2392	-16.6264	-34.7227	-28.8614	-24.5386	-23.8281	-34.9559	-50.8223	-40.6862	-27.4011	-25.791
-10.0659	10.5138	-2.60293	2.45134	-0.159393	11.4398	4.38563	6.43369	-3.97487	1.77975	0.083286	13.4662	-10.4846	4.23417	7.87629	-3.15597	6.83703	5.08419	14.5281	0.406599	2.16967	-0.00879041	8.46435	6.17466	7.67028	1.62403	0.636762	-14.4842	-6.52283	-9.82083	-2.38725	-19.502	-4.75743	-16.1612	-6.28779	-23.5029	-23.1263	-19.8598	-22.887	-24.9098	-14.5948	-33.4949	-26.7277	-22.0641	-21.5663	-33.1221	-44.1261	-37.9703	-22.9397	-24.2403
-13.1388	12.724	-4.57937	0.654491	-0.488349	14.4179	2.64325	8.81627	-6.00638	1.96528	1.91781	20.0069	-16.5774	6.93665	7.79425	-5.86481	7.3016	3.38296	15.7684	-0.443865	-1.02717	-3.5074	6.23944	6.50573	3.32493	1.74829	-1.14211	-23.7165	-9.04102	-11.5793	-4.58024	-26.7604	-8.15987	-20.5598	-8.07419	-34.2692	-30.5741	-28.43	-32.3795	-34.365	-17.5404	-41.3511	-33.2505	-24.3267	-25.5791	-38.3705	-50.7452	-44.5815	-22.4562	-26.7229
-10.6038	13.1024	-3.81269	2.38355	-0.657858	5.19851	5.16944	7.32399	-4.30364	3.89895	-4.52416	11.5134	-8.85977	2.05737	5.87534	-2.64625	3.30265	5.90126	13.2504	-1.04136	0.326178	-0.255632	3.46671	1.19263	4.54274	-5.29933	-3.14326	-16.6423	-12.8902	-10.7484	-7.35581	-20.036	-6.56555	-20.8354	-12.4634	-23.5126	-23.0306	-18.4844	-20.4196	-23.5752	-17.4937	-32.3857	-29.0714	-22.1563	-23.7571	-31.3715	-46.7872	-37.314	-24.4969	-24.3447
-10.6053	12.7665	-2.7384	4.1168	-1.29422	8.36094	7.17321	6.86549	-3.99293	2.85647	-4.94619	10.0262	-8.75101	0.960629	7.61145	-5.22209	4.30389	6.59323	15.0525	-2.50491	0.575559	0.604973	7.01178	1.84647	8.62778	-4.69451	-4.0048	-17.2242	-13.9601	-14.5742	-6.24117	-22.3837	-5.99436	-21.6376	-10.4248	-21.8751	-23.7697	-17.2414	-18.442	-21.5586	-14.3028	-31.4586	-25.0005	-21.7367	-20.242	-30.4087	-46.1056	-35.5022	-22.244	-19.3835
-9.56189	11.458	-3.33397	1.94008	-0.253928	5.76202	4.21666	6.58734	-3.85921	3.27115	-2.86197	11.3271	-8.44734	2.66541	5.62442	-1.83571	3.80384	5.12354	12.1566	-0.214635	0.87368	-0.312123	3.81914	2.2452	4.21805	-3.26228	-1.71333	-14.4519	-9.98979	-8.9864	-5.85778	-17.8831	-5.89749	-18.0013	-10.6306	-22.1836	-21.379	-17.9705	-20.2676	-22.8929	-16.6525	-30.932	-27.7051	-21.2396	-22.8042	-30.3871	-43.3634	-35.7852	-23.6812	-24.4982
-7.75761	9.85933	-1.74343	3.2515	-0.81604	6.64243	5.5206	5.80703	-2.71342	1.96883	-4.02202	7.21287	-7.57375	-0.0975351	4.42729	-6.10575	1.20168	2.49163	8.75488	-5.05112	-3.51766	-3.35604	1.0019	-3.27014	1.2435	-8.82094	-9.34056	-19.9612	-17.3027	-17.8996	-11.7862	-24.925	-12.3866	-24.5506	-16.0046	-25.4254	-26.9674	-22.3751	-23.3456	-25.5798	-19.5586	-32.707	-27.9484	-25.6367	-24.5527	-31.7438	-44.0856	-35.957	-25.4647	-23.2302
-5.87966	7.59284	-1.55746	1.82966	0.0883864	4.4768	3.2943	4.69006	-2.02997	1.8712	-2.12319	6.66057	-5.90803	0.852533	2.95308	-2.85689	1.05918	1.5103	6.02882	-2.78075	-2.28764	-3.11194	-0.383905	-2.29786	-0.830172	-6.50106	-6.363	-14.7392	-12.193	-12.3234	-9.79333	-18.682	-10.6709	-19.028	-14.0926	-21.9661	-22.1136	-19.9676	-21.5967	-23.2199	-19.0631	-28.8225	-26.5465	-23.1433	-23.7533	-28.8278	-37.6971	-32.6083	-24.7	-24.8295
-9.42069	10.7559	-2.6885	2.4179	-0.50126	8.57126	4.57643	6.52687	-3.70958	2.2232	-2.02864	11.2937	-9.6412	2.46654	5.94414	-4.42334	3.90731	3.81944	11.8055	-2.06894	-0.865273	-1.89157	4.07525	1.48248	3.70294	-3.71824	-4.18552	-17.9176	-12.0251	-13.1235	-7.26752	-22.2657	-8.53147	-20.5401	-11.4243	-25.3508	-25.2147	-21.5156	-23.65	-25.8931	-17.3915	-33.5336	-28.2142	-23.5307	-23.4958	-32.5195	-44.705	-37.4102	-23.9542	-24.088
-6.95156	7.57774	-1.1356	2.70733	-0.329543	9.47304	4.23349	4.80648	-2.44274	0.747029	-0.652248	8.36554	-7.88865	1.715	5.37252	-4.96	3.65858	2.24231	9.22564	-2.75137	-1.22237	-2.27515	4.39682	1.06487	3.53894	-2.73956	-4.67782	-15.5203	-10.3221	-13.7849	-6.47463	-20.6393	-8.77766	-17.9454	-9.63398	-22.0974	-23.1077	-19.9764	-21.7374	-23.1372	-15.2121	-29.5521	-23.5351	-22.036	-20.312	-29.1535	-37.6922	-32.4908	-21.5057	-20.9316
-5.25453	5.77321	-0.635126	2.36643	-0.47915	7.88215	3.59781	3.79989	-1.78766	0.26565	-0.805522	5.93594	-6.49346	0.727929	3.8464	-5.43686	2.08776	0.868222	6.38432	-3.71836	-2.59313	-3.00451	2.35146	-0.85824	1.48625	-3.93687	-6.18781	-14.7712	-10.6813	-13.6989	-7.14442	-19.0405	-9.16002	-16.587	-9.44559	-19.3363	-20.5325	-17.7638	-18.8097	-19.8234	-13.1186	-24.4752	-19.2059	-18.8272	-16.8718	-23.7703	-30.5591	-26.1971	-17.3922	-16.2521
-5.92642	7.98287	-1.25411	2.97915	-1.10469	4.4651	5.02007	4.59252	-2.02607	1.56952	-4.59388	4.22306	-5.64218	-1.34945	2.90852	-6.38362	-0.430069	1.5362	6.05528	-5.79729	-4.46372	-3.41635	-0.673713	-4.97497	-0.0423148	-9.77346	-10.2769	-18.0342	-17.106	-16.9104	-11.5921	-21.8504	-11.4799	-21.9773	-14.6916	-20.5116	-22.4335	-17.9155	-17.9122	-19.8321	-15.6045	-25.1537	-21.2876	-20.3111	-18.8984	-23.8326	-34.524	-26.9799	-19.2289	-16.0189
-6.58142	7.50875	-0.781712	3.79272	-1.23183	8.41315	5.79231	4.06274	-2.23348	0.709488	-2.89362	5.48566	-6.04078	-0.0942932	5.87172	-5.94789	3.27476	3.80122	10.1928	-3.35087	-0.434693	-0.0630799	6.34626	1.00604	7.22141	-3.01505	-4.39254	-13.0436	-10.5649	-13.5577	-4.30703	-17.838	-5.12451	-15.6572	-6.2506	-14.8872	-17.7207	-12.4432	-12.7718	-14.5153	-8.22312	-21.2066	-14.429	-15.2464	-11.8485	-20.3755	-30.0059	-22.9023	-13.6709	-10.107
-4.97464	5.05749	-0.682066	1.91175	-0.48547	8.00438	2.93798	3.47582	-1.81957	0.0121224	-0.0483719	6.17672	-6.56493	1.19322	3.72925	-5.1711	2.42	0.691725	6.17155	-3.07419	-2.21356	-2.71053	2.76116	0.163829	1.6664	-2.31917	-4.84145	-13.4284	-8.59921	-11.76	-5.40986	-17.0153	-7.57465	-13.9841	-7.0764	-17.4437	-18.1751	-15.8687	-16.9372	-17.7201	-10.5546	-21.602	-16.2985	-15.8067	-13.949	-20.6709	-26.3561	-22.7813	-13.9358	-13.3017
-2.89077	3.51741	0.457559	2.49057	-0.0631518	6.08409	3.28457	2.3113	-0.53271	-0.180734	-0.671121	2.63004	-3.60278	-0.307997	2.7656	-4.08336	1.16657	0.14765	3.67458	-3.57575	-2.19741	-2.66857	1.49968	-1.93495	0.857483	-4.26119	-6.15395	-10.8126	-9.23478	-12.6312	-7.05083	-15.515	-8.99414	-14.1545	-9.36158	-15.2259	-17.2813	-15.1484	-15.9091	-16.5118	-12.7564	-20.5777	-16.6046	-17.9961	-15.7201	-21.0216	-25.4306	-22.5083	-17.5683	-15.9826
-6.10268	6.32307	0.163507	4.69395	-1.34609	11.0016	6.56373	3.20514	-1.83111	-0.292668	-1.9352	4.70417	-5.51197	-0.0880018	7.40566	-6.36391	5.02687	4.56195	11.6515	-2.786	1.37515	1.56043	10.3221	3.58187	11.3493	0.243263	-2.16645	-10.1172	-7.50768	-13.1961	-0.732926	-16.0842	-2.34353	-12.4222	-1.78349	-11.0537	-15.2517	-9.32916	-9.53611	-10.9725	-3.91939	-18.2881	-9.4127	-12.8233	-7.36551	-17.9647	-26.1933	-19.5943	-10.5296	-5.93307
-6.24958	5.72969	-0.697497	2.50738	-0.778596	11.3016	3.71284	3.88629	-2.35929	-0.434587	0.705206	7.98215	-8.19571	1.99566	5.66299	-6.29864	4.44808	1.72536	9.137	-2.68645	-1.07501	-1.79123	6.33914	2.88265	5.12582	0.383904	-3.17108	-13.9896	-7.26508	-12.31	-2.91589	-18.3093	-5.83775	-13.4201	-4.04164	-17.825	-18.9667	-15.8374	-17.1171	-17.9389	-8.15274	-22.798	-15.0483	-15.2332	-12.0959	-21.5753	-27.7953	-23.711	-12.2926	-11.3266
-4.65823	2.07142	0.407978	1.76255	-0.768822	15.6628	1.96755	2.67432	-1.87846	-2.83057	4.69247	8.37526	-9.80943	3.14382	5.38841	-8.7688	5.35566	-1.36637	6.95325	-3.52642	-2.74218	-3.89581	7.06431	4.18891	3.64388	4.04069	-3.33738	-15.0649	-4.21216	-13.1202	-0.973102	-19.2239	-6.56839	-10.1933	0.156749	-18.3478	-19.0255	-17.5042	-18.9366	-18.3364	-4.35632	-20.3178	-9.91593	-12.4049	-7.47197	-18.2978	-19.3106	-18.7622	-5.89729	-5.96985
-4.37499	4.43055	0.881278	4.30523	-1.01147	10.3894	5.67329	2.42127	-1.01856	-0.928353	-1.12158	3.0552	-4.64634	-0.559433	5.9042	-6.57751	3.7131	2.47697	8.39483	-3.82097	-0.321058	-0.21874	7.75802	1.41898	8.02937	-1.19616	-4.34253	-10.6103	-8.34056	-14.485	-2.93096	-16.6768	-5.16955	-13.0515	-3.92384	-12.1101	-16.2674	-11.4604	-11.6128	-12.489	-6.14835	-18.4103	-10.2837	-14.5528	-9.10067	-18.3628	-24.324	-19.3648	-12.0126	-7.77739
-2.60358	1.20782	1.53348	3.28897	-0.731454	11.5409	3.77844	0.917129	-0.485075	-2.26314	1.83535	2.75461	-4.21447	0.567904	5.49896	-5.84826	4.72714	1.22626	6.76817	-2.29935	0.647531	0.16558	9.04514	4.03907	8.26535	3.55368	-1.02395	-6.24143	-2.11604	-10.0909	1.5605	-11.3492	-1.87873	-5.76235	2.27063	-7.08727	-10.5009	-7.40758	-7.76357	-7.62717	-0.214586	-11.335	-2.79864	-8.06937	-2.21198	-11.3051	-12.6556	-10.9473	-4.40615	-1.54591
-5.31046	5.37795	0.137731	4.07471	-0.798942	9.41621	5.60892	2.4443	-1.54009	-0.0273217	-1.09378	4.48545	-3.89476	0.682713	7.34879	-3.18604	5.89607	5.48716	11.6078	-0.00875025	4.14345	3.59946	11.5528	6.06747	12.8292	3.42973	2.25762	-3.97532	-2.08375	-7.34883	3.05456	-9.34168	1.76206	-6.51259	1.92761	-5.67946	-9.27079	-4.40902	-5.06584	-6.3671	-1.15872	-13.6262	-6.31501	-8.95868	-4.52959	-14.2812	-20.916	-15.7396	-8.56745	-5.222
-7.95144	7.95458	-1.7513	3.07055	-0.935584	9.16604	4.99253	3.87946	-3.15127	1.24598	-1.06358	8.78988	-6.10572	2.74626	8.45134	-1.59311	7.59799	7.65852	15.2403	2.68679	6.30263	5.36577	13.3027	9.68536	14.8265	6.50855	6.66855	-3.1653	1.0526	-2.17107	6.61336	-6.69209	6.14359	-3.76958	5.41056	-5.25383	-6.76809	-1.98926	-3.32574	-5.23603	1.64664	-13.0823	-6.19898	-4.95331	-2.52905	-12.8844	-21.8225	-15.644	-5.24594	-3.75311
-6.2539	6.19146	-1.34511	2.28528	-1.10388	7.95252	3.79988	3.46339	-2.56663	0.533979	-0.991621	6.87339	-6.23825	1.58237	5.6218	-4.12374	4.41035	3.9515	10.1928	-0.664488	1.3979	1.3103	7.51801	4.44062	7.94705	1.82013	0.500883	-8.43791	-4.01306	-6.56777	1.00009	-11.0313	0.14784	-7.87618	0.387974	-9.41735	-10.4731	-6.65293	-7.30399	-8.61766	-1.52481	-13.5516	-7.42614	-6.77143	-4.47591	-12.2573	-19.4607	-14.3436	-4.91446	-3.33121
-4.89991	4.48607	-0.931928	1.84593	-0.916152	7.10711	2.96055	2.48691	-2.03662	0.122687	-0.227094	5.60926	-4.98731	1.5617	4.93017	-3.21118	4.22974	3.41211	8.6576	0.0207685	1.87966	1.69428	7.34928	4.8438	7.65264	3.13564	1.76525	-5.38251	-1.39868	-4.13557	2.62419	-7.42982	1.7031	-4.2774	2.60717	-5.76047	-6.68769	-3.64831	-4.18932	-5.09775	1.04482	-8.95728	-3.49944	-3.43226	-1.18163	-7.94084	-13.0078	-9.31444	-1.63593	-0.392039
-4.62154	3.48363	-0.971959	1.29849	-0.655688	7.50277	2.07739	1.8421	-2.06763	-0.105788	1.31834	6.37699	-4.57796	2.81013	5.60321	-1.24831	5.96157	4.32804	9.66738	2.64366	4.60155	3.73801	10.0537	8.55331	10.2848	7.83104	6.65096	-0.200022	4.67302	1.28476	7.73684	-1.59937	6.57897	2.23415	8.41628	-0.600351	-0.913163	1.34263	0.379579	-0.251093	6.07079	-3.84569	1.58361	1.95323	3.96428	-3.22153	-6.45025	-4.21039	3.22764	3.32843
-6.68218	5.86487	-0.38313	4.46876	-2.52886	11.6748	6.55068	2.56041	-2.61414	-0.706525	-2.06108	4.94278	-5.80836	0.27086	8.59962	-7.24754	6.57215	6.47182	14.3545	-1.27405	3.50687	4.81613	14.6617	7.76822	16.7121	5.38339	2.63697	-5.86958	-2.15321	-7.64103	6.99318	-9.35911	6.40755	-3.79984	8.95006	-0.700762	-4.85755	2.40068	3.2957	1.85256	10.5937	-4.20774	6.50752	2.33027	9.00115	-2.14106	-10.0236	-2.73648	7.40217	13.2198
-7.23656	6.56373	-1.84743	2.67443	-1.54768	8.07293	4.51914	2.66466	-3.1989	0.947948	-1.10868	7.52439	-4.73265	2.7047	8.63489	-0.908115	8.28682	8.93331	15.895	4.45525	8.4794	8.28733	15.9552	12.6044	18.4384	10.5545	11.0721	2.87352	6.60245	3.92355	12.9954	1.43414	13.5905	4.90742	13.999	5.39119	3.86127	9.08623	8.64358	6.88691	13.1963	0.405588	7.45324	7.87408	10.8409	1.32648	-6.16134	-0.297995	8.77548	11.0174
-5.45357	4.76781	-1.11	2.50606	-2.04357	7.36247	4.10587	2.09226	-2.48213	-0.0185799	-1.66598	4.64883	-4.6192	0.804254	6.10249	-4.55052	4.94043	5.36737	11.1028	0.202944	3.21988	4.35588	10.749	6.83801	12.4938	5.19766	3.88691	-3.0243	0.283379	-2.20897	7.11441	-3.94992	7.43461	-0.0264815	9.04849	1.89174	-0.08253	5.04293	5.75661	4.5425	11.0853	0.75051	7.8832	6.42901	10.2859	2.93372	-3.21503	2.28544	10.2264	13.8043
-7.3361	7.986	-1.51801	4.5812	-2.4633	5.90088	7.35297	2.49044	-2.91991	1.63651	-5.24166	3.83751	-2.29482	-0.183857	9.17589	-1.98202	7.02132	11.1104	17.1899	2.83253	8.76929	10.299	16.8938	10.4494	21.8492	6.94371	9.03911	3.51915	2.49398	1.18395	12.004	1.38053	14.7998	2.70592	12.9577	10.0863	5.86173	14.2029	15.3562	12.7057	15.7776	4.46638	11.7006	9.8124	14.3724	5.35668	-5.60125	3.89541	10.5972	16.9104
-5.36207	4.12005	-1.15048	2.71724	-2.56946	7.1329	4.43168	1.08218	-2.63219	-0.138063	-1.8544	3.87167	-3.19074	0.964377	7.48278	-3.27322	6.76904	7.928	13.6514	2.76299	6.96583	8.51547	15.5678	11.2616	18.6612	10.3721	9.79569	4.2289	6.75864	4.15216	14.7483	4.47042	16.0953	8.85636	18.4362	12.9773	10.4345	16.5613	17.9074	16.6082	22.5048	12.7422	20.6085	18.1021	22.8847	15.066	9.51931	15.2802	22.2628	26.8672
-7.36573	7.12038	-3.64517	0.61975	-1.73337	2.31829	2.54007	2.70076	-3.95022	2.54788	-2.38097	7.95651	-3.72121	3.22372	6.72188	2.09746	6.96011	9.90084	14.9943	6.94113	9.50481	9.92806	13.415	13.1323	16.8397	11.256	14.5461	7.16832	10.0351	12.4624	15.8527	9.90328	18.997	11.1641	17.4624	12.2642	13.2354	17.5472	17.4803	15.3201	19.1804	10.8144	14.0752	18.4956	18.1477	12.7948	4.73377	10.7355	18.3458	19.0341
-10.4415	9.60723	-3.97759	2.20318	-2.97164	7.99596	4.957	4.08793	-5.29574	2.00683	-2.88956	10.7721	-7.36247	3.53048	10.0122	-2.26272	9.36684	11.6785	20.5497	5.46094	9.49573	10.6398	18.5448	15.6212	22.2706	12.8294	14.1161	1.91492	7.66407	7.69054	17.5466	3.54287	20.0572	7.96812	20.315	9.39387	9.06595	16.261	16.6092	13.978	22.9925	7.67393	15.9633	18.882	21.3669	11.2468	-0.0494381	8.92181	22.0522	24.9458
-7.99041	9.43288	-3.1262	3.76033	-2.98711	0.244991	7.09157	2.35671	-3.68307	3.54755	-7.95819	3.28755	-0.050569	-0.364213	8.89739	1.55122	6.83097	14.584	19.0599	6.18785	12.3108	14.7925	17.9332	12.8376	25.3059	8.92624	14.7894	11.0836	7.21209	10.7216	17.7084	12.3119	23.9435	10.815	19.3069	21.786	18.5161	27.6887	29.6478	26.0901	25.4477	17.9367	22.1893	22.9987	25.3929	19.3496	6.1864	17.5145	22.0385	28.6245
-9.5515	8.92588	-3.93229	2.33189	-3.5971	5.43131	5.27443	3.13716	-5.05253	2.16523	-4.56244	8.09504	-5.22274	2.21664	9.49996	-2.02597	8.50773	12.6446	20.1461	5.67772	10.2471	12.5803	18.9757	15.5172	24.1025	12.9733	15.2537	5.67916	8.97699	10.5072	20.0556	8.73143	24.2132	12.2116	24.0744	17.4713	16.4268	24.6322	26.1966	23.4031	30.1925	17.8901	25.5127	27.3766	30.2915	21.9305	10.6124	20.408	31.091	35.7108
-8.23011	6.97172	-3.56686	1.4379	-3.05412	5.34536	3.72482	2.33552	-4.5669	1.59278	-2.61815	7.97908	-4.75911	3.00712	8.66904	-0.825158	8.63932	11.3745	18.1907	6.64776	10.4678	12.0972	18.301	16.2176	22.5032	14.857	16.621	7.95728	12.1462	12.9854	21.2215	11.4239	24.5464	15.4092	25.5427	18.57	18.3683	24.8621	25.9609	23.8059	30.5564	19.629	26.5076	28.484	30.8626	23.2435	14.884	22.2533	31.945	34.9982
-9.23606	9.85502	-3.92158	3.1732	-3.3893	1.69942	6.55843	2.65406	-4.61781	3.47818	-7.02046	5.71925	-1.70017	1.07513	9.99656	1.46944	8.58135	15.6743	21.5164	7.81516	13.8174	16.2611	20.6792	16.4125	27.9785	12.9918	18.4774	12.4534	11.0746	14.4902	22.3095	15.0994	28.5347	15.2644	25.1995	24.686	22.4254	31.6945	33.5453	29.9873	31.7908	22.2978	27.7375	29.5861	31.9205	24.7359	11.6025	22.9062	29.8717	35.7308
-6.79113	6.5226	-3.46684	1.45877	-2.71537	0.409147	3.80377	1.27033	-3.81251	2.64124	-4.43697	4.84679	-0.718138	1.87795	7.82895	2.96508	7.77525	13.1012	17.2674	8.71945	13.1408	14.9423	18.0643	16.2259	23.9775	14.7362	19.4911	15.3908	15.0358	18.2838	23.2469	19.4677	28.5891	20.1108	26.9294	26.8858	26.169	32.6881	34.1867	31.6587	32.9713	26.9456	30.6403	32.8168	34.0288	29.1848	20.7863	28.3471	33.205	36.7917
-6.79892	8.38166	-1.73101	5.61535	-3.72283	0.950055	9.23218	1.18303	-2.79655	2.67243	-9.61971	-0.773264	2.08375	-2.74738	9.60263	-0.571952	6.42915	15.1728	19.1807	4.27883	12.2707	15.9918	20.0909	11.7632	28.7434	7.82007	13.0483	12.262	5.44043	7.32046	18.1671	12.1194	24.8221	10.7686	20.7968	26.7872	20.5303	31.9421	35.3154	31.7477	29.7663	22.9793	29.1212	25.5037	30.9713	24.2235	10.9972	23.6798	25.9877	36.2902
-9.19238	11.066	-2.94707	5.68881	-3.76289	1.1894	9.84793	2.38291	-3.93985	3.86183	-10.2129	2.24335	0.943409	-1.45808	11.4665	1.12741	8.44822	18.0706	23.4765	6.70791	15.2281	18.489	23.1908	15.2498	32.6281	10.3605	17.1402	13.9607	7.83557	10.7396	21.3462	14.061	28.7735	12.2767	23.3089	27.6026	21.9963	34.1266	36.8944	32.5689	31.1335	21.7728	27.9829	26.7057	31.1865	22.9444	6.90331	21.1883	25.6913	35.3228
-6.91478	7.7142	-2.39787	4.13201	-3.79958	1.229	7.38038	1.37137	-3.32104	2.37478	-8.08686	1.09371	0.288106	-1.51977	8.59719	-1.19729	6.17464	13.6191	17.9501	4.3654	10.8208	14.483	18.352	12.0094	25.8461	8.92237	13.1538	10.4866	6.56864	9.00252	18.5794	12.2587	24.7314	12.3066	22.2066	25.3891	21.0524	31.1206	34.2932	31.1561	31.4554	24.6268	30.6216	28.6543	33.1003	27.1476	15.3861	26.6955	30.732	39.2647
-4.2077	5.50004	-0.792771	4.9882	-3.10426	-0.712964	7.86272	-0.362532	-1.60586	2.02897	-8.36753	-3.26122	4.39821	-3.04617	8.00152	1.0441	5.52842	13.5936	15.5991	4.79177	12.2857	15.6103	18.4228	10.9837	26.5896	8.33446	13.4953	16.0933	8.06178	9.5373	18.5052	16.1432	24.761	14.2464	21.3496	30.1099	23.9389	33.7072	37.045	34.1886	30.0373	26.9695	31.4947	26.8751	32.0494	27.2737	17.638	27.7286	26.6002	36.1528
-7.80982	9.59656	-0.788569	8.20415	-4.54909	4.47183	12.5602	1.34738	-2.74187	2.09147	-11.3058	-2.05312	2.00105	-4.30171	12.2679	-3.54507	7.70174	17.0436	22.7591	2.41914	12.8901	17.4153	24.6231	12.2521	34.4777	7.28167	11.5616	10.4723	2.3375	1.56548	18.4159	7.66086	24.9361	7.31963	21.3134	27.0714	17.6405	32.2248	36.4159	32.391	31.3818	20.9557	30.7836	23.3694	32.3451	22.0684	6.34675	21.8466	25.2191	39.2379
-8.64077	10.7315	-0.584695	9.32597	-4.20714	5.45799	13.9751	1.45719	-2.74035	2.53763	-11.5519	-1.56573	2.87465	-3.92014	14.4965	-1.44426	9.98158	19.8018	26.232	4.60445	16.6761	20.3981	29.015	15.5405	39.8006	9.96958	15.4458	14.6697	5.33119	3.43942	21.5788	10.0843	28.1959	9.08926	23.4604	29.5443	19.0154	34.4563	38.0729	33.6003	31.5224	19.2812	29.6398	21.8006	31.2895	18.8524	1.87797	18.1755	21.3326	35.7336
-7.07277	9.29558	-0.738889	7.89633	-4.029	2.43328	12.0898	1.06768	-2.3301	2.55212	-11.4376	-2.8294	3.38888	-4.39107	11.5086	-1.55142	7.15249	17.0306	21.5529	3.26498	13.5043	17.6274	23.3551	11.6936	33.3465	6.70286	12.1254	12.6574	3.11801	3.25755	17.8447	9.82807	24.7258	7.97033	19.8812	27.815	18.6594	32.4621	36.36	32.3104	29.1227	20.7435	28.7174	22.0248	29.9138	20.9705	5.68478	20.5609	22.024	35.3347
-6.9993	9.80648	1.01403	10.5767	-3.93812	6.12526	15.1038	1.25119	-1.40881	1.71734	-12.2633	-4.74505	3.62771	-6.18651	13.1101	-4.25842	7.32059	16.7754	22.3319	0.0594126	12.2353	16.2636	24.7377	9.13686	34.7874	2.96831	6.95067	7.9901	-3.26499	-6.80087	12.714	0.571408	18.1767	-0.997604	13.2481	20.8937	8.42778	24.069	28.0073	23.8422	20.7976	9.30056	20.012	9.27792	20.2613	8.10293	-8.59824	7.73228	9.19837	25.2716
-6.51716	8.85413	0.0484069	8.78479	-3.17319	2.687	12.8376	0.231519	-1.62576	2.70115	-10.7434	-3.53565	5.83901	-3.89676	13.323	2.27476	9.60214	19.5134	23.7266	6.57936	18.4345	21.2067	27.9431	15.6646	38.7182	10.8288	17.6999	20.6118	9.05379	7.51868	22.4112	15.7983	29.1049	12.8824	23.3562	33.169	22.8663	36.5586	39.6302	35.4988	29.7515	21.3697	28.9622	21.2908	29.5212	19.0807	4.65225	18.7194	17.876	30.957
-2.59839	5.39665	2.46523	9.3319	-2.85218	2.49502	12.6543	-0.828907	0.635661	0.855589	-10.7698	-9.10234	7.00401	-7.24864	9.20554	-2.58905	4.10048	12.656	14.4622	-0.9319	9.64955	13.2703	18.479	4.54931	27.276	0.0413447	3.74913	10.1221	-3.2984	-6.61082	8.66707	2.9739	13.4418	-0.128318	8.86499	21.3082	9.28567	21.8996	25.8314	22.8133	16.0176	11.3408	18.596	6.79815	16.6834	8.88609	-2.49556	9.79847	5.61633	20.3258
-5.5888	9.85946	1.19515	10.6412	-2.62471	0.683962	15.0879	0.419336	-0.366753	3.36445	-13.5129	-7.14037	8.39137	-6.59703	12.6164	2.33911	7.21569	19.1373	21.7637	3.80109	16.6995	19.5881	24.7176	9.95181	36.3154	3.26741	11.4416	17.5347	1.01487	-0.2942	14.2203	9.3516	21.334	3.05947	12.2151	27.0578	14.3084	29.0106	32.2223	27.5511	17.4772	10.8131	16.9328	7.55072	16.1997	6.50125	-10.3056	5.50133	1.2895	16.4511
-6.7696	10.5046	1.6003	11.6788	-3.19097	5.29276	16.3601	1.15842	-0.750207	2.36155	-13.049	-5.86748	5.71368	-6.67249	13.991	-1.6762	7.95106	18.3764	23.3107	1.23841	14.6425	17.8287	26.1103	9.4833	36.97	2.46903	8.12865	11.2248	-2.9116	-6.88444	12.1941	1.51022	17.8627	-2.1881	10.7025	21.0257	7.27568	23.2047	26.5548	21.992	15.8657	4.71814	14.3909	3.17911	14.0725	1.31452	-16.3768	0.399598	-0.328732	16.0811
-1.79838	4.26718	3.10318	9.04317	-1.53402	3.62271	11.7073	-1.20748	1.28434	0.572907	-8.18643	-8.10972	7.5091	-5.7611	9.58772	0.335184	5.64166	12.291	14.0139	1.21634	11.6674	13.324	19.4089	6.5588	27.0978	2.69101	6.40723	13.3255	0.624643	-4.66256	9.48065	4.49304	12.6451	1.34936	8.24619	19.2502	7.71158	18.3005	20.682	18.1387	10.8657	5.75363	12.2374	0.862129	10.0058	1.25103	-7.69111	1.95809	-2.98542	9.34024
-6.32705	9.93324	2.99959	13.1243	-2.68532	8.63831	17.6534	0.902617	0.0421687	1.44714	-12.009	-6.47778	5.90534	-6.90974	15.3721	-2.2947	9.14954	18.1176	23.8841	0.46147	15.053	17.367	28.2177	9.66828	38.5632	2.56166	6.96174	10.4393	-3.88871	-11.4061	10.7957	-2.56009	14.7411	-5.44828	8.32943	17.2887	1.74885	17.9398	20.7207	16.4243	10.7922	-2.74078	8.79827	-5.03302	7.77763	-7.6829	-24.6263	-8.38285	-9.1511	7.93906
-4.83882	8.277	2.86048	11.2716	-2.32966	6.94396	15.1073	0.930903	0.374469	1.05284	-10.798	-6.59409	4.86036	-6.88314	11.8294	-3.64972	5.90295	13.5915	17.9887	-2.07577	9.81656	12.227	20.6797	4.49665	29.035	-1.87374	1.22266	4.45641	-8.18232	-14.3412	4.33808	-7.0082	7.47063	-9.78263	1.83349	10.0021	-3.48357	10.2352	12.9005	9.3455	4.42782	-6.32563	3.23954	-9.01618	2.00241	-10.2388	-24.8414	-10.8312	-11.8223	3.22503
-9.46253	10.8727	2.25756	12.6284	-3.27366	17.2694	17.0428	2.61139	-1.77653	-0.102527	-8.14159	0.417569	-1.12373	-3.67255	17.9153	-6.9564	12.5482	16.9693	27.8111	-0.295258	13.509	15.1141	31.8274	13.7607	39.6151	7.35057	7.3187	2.35356	-3.26208	-14.7491	12.8145	-10.6726	13.6407	-7.36904	12.1097	8.31255	-5.61097	10.3861	12.1738	8.43778	12.5438	-10.0224	7.05159	-6.0917	8.25462	-12.6033	-29.1592	-13.5857	-5.43572	9.86471
-4.08781	10.2265	3.5747	13.4557	-1.55516	1.63434	18.0423	0.642876	1.64408	3.09017	-15.1604	-11.1398	10.4191	-9.61985	12.221	0.892493	4.84889	17.0601	18.7242	-0.981665	13.2794	15.5655	20.9408	2.3449	32.2337	-6.31383	1.44454	10.5262	-10.5025	-14.5475	1.79149	-3.89708	7.39551	-12.7204	-4.26954	13.6583	-2.70454	12.7251	15.5126	10.6958	-2.69407	-9.59283	-3.53622	-16.6061	-6.171	-16.9531	-35.274	-18.5209	-25.7271	-8.28401
-4.72122	7.90624	4.45745	12.8975	-1.2966	11.816	16.4428	0.929048	1.21656	0.0509238	-8.65753	-5.97868	4.54631	-6.28701	14.0122	-3.45034	8.26416	13.5023	19.4182	-2.0815	11.1729	11.7465	23.9232	5.90101	31.2372	-0.613548	1.02066	3.85495	-8.15604	-19.1711	3.01181	-12.1514	3.48614	-13.7987	-1.3292	3.62315	-11.6033	1.85141	3.11181	-0.0999186	-3.93318	-18.7296	-6.9412	-21.6	-8.71989	-25.0559	-38.6239	-25.8007	-26.1016	-11.3006
-1.27282	6.62541	6.11995	14.3549	-1.59116	6.0401	18.1648	-0.287419	3.32935	0.216482	-13.3182	-14.4235	9.37692	-11.6348	10.2525	-5.58478	2.00641	10.8258	12.4671	-7.88134	5.71729	8.50333	15.9555	-4.90687	24.6733	-12.5913	-9.95094	-0.170771	-19.8249	-28.5154	-7.88826	-17.4024	-5.57432	-23.2918	-13.3756	2.21154	-16.048	-1.20385	2.1766	-1.23463	-11.7047	-19.1532	-10.129	-28.4296	-14.6011	-26.0763	-40.6189	-25.9745	-33.2524	-14.1886
-3.67624	7.73707	4.47769	12.6656	-1.48948	8.62375	16.2939	0.876321	1.65965	0.420564	-10.5159	-8.40406	5.58948	-8.06362	11.6388	-4.53246	5.0005	11.7179	15.8382	-4.65817	7.77714	9.39909	18.7325	0.700437	26.2414	-6.2983	-4.20559	0.388693	-13.7352	-22.513	-2.46268	-14.9098	-1.02194	-18.2984	-7.15854	1.32868	-13.9706	-0.502634	1.57755	-1.72572	-7.63223	-19.0655	-9.12144	-23.7024	-11.5079	-24.8688	-39.0602	-25.5847	-27.8921	-12.2302
-3.73581	9.45501	3.57017	12.4068	-0.566833	2.37161	16.3656	0.806225	1.79086	2.9037	-12.6992	-9.20842	9.49611	-7.9887	11.6203	2.41399	5.30254	15.5287	17.2801	0.0194894	13.0909	13.9129	19.4467	2.78748	29.135	-5.26341	1.99796	10.1041	-8.8291	-13.6602	0.711419	-4.67251	4.84019	-13.0827	-6.3187	8.8825	-5.94197	7.19075	8.64987	4.33639	-8.17447	-15.4752	-10.3614	-21.7997	-12.7881	-23.6023	-39.8749	-25.5696	-32.1596	-17.5542
-7.40025	11.0853	3.2832	12.7315	-1.32628	13.5456	16.7422	3.34639	-0.00439132	0.810878	-9.01838	-2.00837	0.627405	-5.44745	14.1845	-5.59902	7.81214	12.6427	20.5833	-4.08404	8.14316	8.48912	21.2212	3.60608	27.4993	-4.48737	-3.4414	-5.60603	-14.8261	-25.0952	-3.00751	-22.1495	-3.16518	-23.3782	-8.89424	-8.99072	-23.0018	-9.45896	-8.96799	-12.6768	-13.3423	-32.205	-19.8061	-31.6944	-19.9495	-37.561	-54.5517	-40.0856	-35.7786	-22.0787
-2.91353	8.56589	6.79343	16.7835	-1.85175	9.91028	21.2802	0.337648	3.19837	0.0660488	-14.2814	-14.0622	8.91326	-12.1436	13.5347	-6.83486	4.34633	13.3669	17.1511	-8.25502	7.78054	10.3964	21.2865	-2.9216	30.9407	-11.8697	-9.56268	-0.927467	-21.3212	-32.8419	-7.10889	-21.4405	-5.30187	-26.6774	-13.3914	0.68213	-20.1765	-2.81897	0.471276	-3.51622	-13.0264	-25.1977	-13.0003	-33.765	-17.331	-33.0791	-50.3952	-33.3454	-38.9531	-17.5259
-5.08926	9.65253	4.93196	14.4587	-0.885434	11.1554	18.4947	1.48423	1.68397	0.865614	-10.6195	-7.2108	5.88881	-7.55785	14.7193	-2.65447	7.90576	14.6855	20.3086	-2.82181	11.6698	11.9807	23.8497	3.95205	32.0718	-4.20544	-1.16314	2.9003	-12.237	-23.2825	-0.821978	-15.7887	0.0430487	-19.7399	-7.52014	-0.0661597	-17.0107	-2.43819	-1.42011	-5.29693	-11.7662	-26.9549	-15.7504	-31.0458	-17.9255	-34.9535	-51.2238	-36.5829	-38.2426	-22.1528
-7.0429	10.6073	3.84167	13.8011	-1.55447	13.5984	18.0041	2.25995	0.328535	0.711788	-9.61294	-3.74492	2.94443	-5.87617	16.011	-3.95866	9.72828	15.5259	23.2925	-1.83697	12.3117	12.779	26.5001	7.41299	34.3761	-0.390542	1.65994	1.85365	-9.56388	-20.7872	3.24312	-15.1777	3.89445	-16.6726	-1.86906	0.8054	-14.856	0.0534825	1.00804	-2.90237	-5.38089	-23.8795	-10.6892	-24.6459	-11.4262	-30.1485	-46.967	-31.9308	-29.5515	-14.1841
-2.18632	5.70984	6.13195	12.9826	-0.957251	12.783	15.8942	0.944328	2.71663	-1.52573	-8.15081	-8.90099	3.50308	-8.58909	10.1545	-8.9174	3.1578	6.38007	11.0934	-9.70105	1.60266	2.70147	13.9147	-4.96577	18.5608	-11.5174	-13.4475	-10.0015	-21.6546	-34.2196	-11.8515	-28.0908	-13.7523	-29.2023	-17.2893	-13.0313	-28.8825	-16.8388	-15.2618	-17.4766	-20.2275	-33.5241	-21.6797	-38.7134	-24.9348	-39.4069	-50.936	-39.6484	-40.6247	-25.3477
-6.35892	12.9995	4.51738	16.0293	-1.41181	8.32654	21.1926	2.71127	1.49923	2.47406	-15.243	-9.00202	6.90169	-10.0658	14.6809	-3.59024	5.74741	16.2478	21.297	-5.22074	10.3059	11.9156	21.7517	-0.438359	31.9079	-11.1827	-5.9727	-1.16481	-20.4892	-28.8133	-6.5771	-20.9307	-3.57203	-28.1003	-15.1032	-3.30918	-21.9537	-4.79469	-2.88971	-8.03679	-17.5315	-32.1654	-21.9517	-37.127	-24.0728	-40.2586	-62.0413	-43.0827	-45.6856	-26.7519
-3.097	8.26623	6.84214	16.4205	-1.68316	11.7704	20.6619	0.678855	3.07011	-0.453069	-12.889	-12.6576	7.27671	-11.4014	13.3932	-7.94101	4.49275	11.9495	16.5383	-9.00532	6.3526	8.54539	20.4272	-3.28566	28.9058	-11.9362	-10.9818	-4.06002	-22.2747	-34.8816	-8.64747	-24.859	-8.0437	-28.7781	-14.937	-3.95555	-24.188	-7.60919	-4.78418	-8.42207	-15.792	-29.5142	-16.5336	-37.0346	-20.5741	-37.0796	-53.5455	-37.4229	-41.3248	-20.8841
-6.85388	13.0119	5.79438	18.1903	-2.53851	13.7266	23.7679	2.88274	1.61997	0.783155	-15.8088	-10.1569	5.02491	-11.7493	16.2363	-9.82577	5.81949	15.2258	22.4519	-9.81137	7.14764	9.9897	23.6521	-2.48349	33.5975	-13.626	-11.805	-8.66204	-27.0024	-39.0776	-9.61113	-30.8062	-7.9892	-34.9741	-16.9046	-8.05525	-29.5055	-9.71392	-6.70449	-11.6917	-17.4531	-36.4072	-21.1854	-41.0215	-23.6824	-43.3555	-66.1374	-45.291	-45.2897	-22.7086
-5.65097	13.104	5.09814	17.3345	-2.4831	6.78271	23.0705	2.31358	1.96018	2.3548	-18.4801	-12.9978	8.41806	-13.1053	13.8964	-6.71282	3.21548	15.9821	20.0021	-8.74011	7.67053	11.3491	20.0416	-4.77648	31.588	-16.2984	-11.1579	-4.0941	-26.7161	-34.0928	-9.98501	-23.9459	-5.56595	-32.0476	-17.7532	-1.51511	-22.3505	-2.8193	0.947845	-4.54641	-15.7422	-28.3992	-17.5953	-35.5581	-20.6554	-35.5828	-59.2073	-37.6952	-42.1799	-19.4511
-8.16049	15.113	3.6688	16.1533	-2.84853	9.58752	22.0119	4.51695	0.396588	2.37167	-17.3771	-8.00778	3.02914	-11.4595	13.4874	-10.2552	2.77966	13.749	20.2598	-11.0036	3.38703	7.07894	16.8373	-6.45204	26.4232	-18.4818	-15.4269	-14.736	-31.9395	-38.8744	-14.587	-33.5005	-11.3906	-39.2179	-22.2891	-13.6166	-32.09	-13.2217	-10.0503	-15.5191	-21.0515	-38.0447	-25.8179	-40.7551	-26.9284	-42.8959	-68.1337	-46.1952	-44.5761	-23.7635
-6.69738	13.0284	4.17666	15.7631	-2.42569	8.87796	21.117	3.04945	1.00269	1.98607	-15.9746	-9.10753	5.16223	-10.8277	13.7494	-7.41867	4.14754	14.6481	20.1802	-8.09713	6.69901	9.7504	19.5198	-3.00924	29.376	-13.7065	-10.0669	-6.84327	-24.7566	-32.4322	-8.8832	-25.1424	-5.68871	-30.8804	-15.8376	-5.33074	-23.7667	-5.81671	-2.84048	-7.88668	-15.0242	-30.0016	-18.4841	-34.1164	-20.2987	-35.8774	-58.2206	-38.2838	-39.0873	-18.9871
-4.43779	12.6813	4.36607	15.26	-1.74652	2.09216	20.5228	2.72776	2.22644	3.2265	-18.5626	-13.1875	8.54261	-13.2018	9.88346	-5.63179	-0.61621	12.5391	14.172	-10.0996	3.5037	7.06149	11.2595	-10.4706	21.5598	-22.0589	-16.0312	-8.25876	-31.12	-34.8892	-17.2445	-26.3077	-12.4459	-36.7085	-26.4175	-8.35213	-26.6808	-9.81864	-6.444	-11.7196	-24.8643	-33.0186	-26.551	-41.0373	-29.6724	-39.9158	-62.7494	-42.7737	-48.8926	-28.7693
-7.78194	15.9105	3.44541	16.4874	-2.48398	5.33146	22.6593	4.0679	0.753717	3.81278	-19.4497	-9.90899	6.41981	-12.1896	13.5852	-6.17353	2.75307	16.5094	21.1637	-8.40684	6.94665	10.5521	17.858	-5.42931	29.367	-18.1537	-11.7234	-7.63991	-29.0963	-33.6751	-12.2034	-26.2953	-6.94446	-35.4371	-21.087	-6.55473	-25.5788	-6.24872	-2.9968	-9.15697	-19.6906	-33.4134	-23.9928	-38.1148	-25.5605	-39.8202	-66.4679	-43.5367	-45.6242	-24.3585
-7.72759	13.733	5.26822	18.2481	-3.52346	14.0886	24.2199	3.26656	0.94657	0.716299	-16.9308	-9.94793	3.80977	-12.2688	16.3022	-12.3505	5.29703	15.3321	23.25	-11.2137	5.71159	9.79567	23.6514	-3.06239	34.006	-14.4178	-13.2182	-11.4783	-29.0807	-40.3658	-9.4371	-32.3368	-7.13194	-35.5607	-15.3693	-7.21271	-28.7231	-7.64343	-3.69174	-8.88362	-13.0057	-32.7372	-16.253	-36.3174	-18.2602	-37.947	-62.1006	-39.6909	-38.0601	-14.1467
-9.08732	15.813	3.26162	16.6629	-3.31974	9.56719	22.919	4.1388	-0.122168	2.78822	-18.055	-7.72807	4.02539	-11.0179	15.6573	-8.46922	5.23935	17.3956	24.4816	-7.90631	8.00865	11.8876	22.5867	-1.29538	33.8409	-13.2418	-8.80818	-7.70495	-25.7453	-32.5243	-6.88743	-25.7582	-2.44002	-31.4402	-13.5305	-3.7254	-22.7925	-2.48834	1.01684	-4.91435	-11.0731	-28.7609	-15.7504	-30.9695	-16.5102	-33.7224	-59.9079	-36.8006	-35.3043	-13.5305
-8.76046	18.2226	5.07091	21.8262	-4.74998	6.99069	29.9024	3.29674	1.188	3.68381	-26.0181	-16.3069	10.0923	-17.2336	18.0715	-10.1367	3.87803	22.4781	28.0285	-10.9711	10.1696	16.8638	27.0753	-4.73649	43.4979	-19.7224	-12.3474	-4.50954	-33.3864	-39.8755	-8.51942	-26.5225	-0.474473	-36.541	-16.0559	5.78995	-20.4406	6.61665	13.0063	5.34551	-8.14716	-23.9619	-9.52382	-31.6366	-12.4711	-30.5779	-63.3082	-33.0786	-37.4178	-6.56967
-3.75302	13.5371	6.03743	19.4037	-4.14261	1.22475	26.1916	1.74881	3.13618	2.78734	-25.473	-21.4234	12.1219	-19.4637	10.8395	-11.7805	-3.42579	14.5458	15.276	-16.0959	1.25061	8.86338	13.1275	-15.9678	27.2682	-29.4441	-23.4334	-10.9774	-41.2976	-45.1141	-20.2497	-30.829	-12.6191	-42.5596	-27.7377	-0.844843	-25.3762	-2.03257	5.18002	-1.10485	-17.557	-24.1696	-14.4303	-36.5106	-19.5164	-29.9912	-57.5606	-31.2284	-40.8126	-11.3993
-5.70695	15.1073	5.5881	20.466	-5.17044	3.50892	27.9447	2.08228	2.16799	2.81701	-26.4593	-20.282	11.2116	-19.2801	13.6043	-12.9085	-1.00043	17.7126	20.4149	-15.0127	3.99917	12.3292	19.0038	-11.7913	34.5187	-25.6413	-19.6328	-8.94323	-38.7065	-43.2448	-14.506	-28.5727	-6.12285	-38.8795	-20.5464	4.90544	-20.6815	5.11584	12.9665	6.13762	-8.4702	-18.3847	-5.83783	-28.9221	-10.1296	-23.3185	-53.1127	-24.4342	-31.7153	-0.354372
-4.78557	11.6344	3.61542	14.9332	-2.79431	1.24599	20.3762	0.884964	1.42616	3.29106	-18.4203	-13.3016	10.8357	-11.8938	12.7443	-2.09153	3.69909	18.2106	20.0554	-3.51668	12.0163	16.1935	21.4945	0.182522	34.4342	-9.62602	-1.71698	7.82271	-15.4977	-18.7098	0.399773	-6.6875	7.50933	-15.937	-4.89482	15.6003	-2.76547	15.6117	20.0041	14.5281	0.646086	-6.47194	1.03462	-14.0631	-1.76384	-12.7142	-34.2054	-14.0497	-21.3049	-0.206082
-5.85822	13.3308	1.18354	11.7979	-2.54854	-3.30827	17.1169	2.77267	0.167094	4.94659	-18.6557	-9.83565	8.03622	-10.6201	8.9036	-1.73843	0.199844	15.2478	16.1276	-4.43646	7.23062	11.5539	12.2158	-4.4688	23.664	-14.8061	-5.8643	0.427562	-20.2824	-17.9265	-6.24929	-10.2019	1.76928	-20.9809	-12.4994	6.29524	-7.58408	8.15887	11.9843	6.33497	-6.79934	-11.4921	-8.18114	-16.6286	-9.3314	-15.6902	-38.4632	-18.748	-23.9526	-6.7016
-7.69417	14.7003	2.58263	15.1742	-3.41675	4.28029	21.2369	3.20803	0.0360364	3.55498	-19.0324	-9.61656	6.35387	-11.4476	13.4101	-6.10837	3.42374	17.4068	21.9212	-6.45194	8.44693	13.0511	19.9261	-1.917	32.0038	-13.1812	-6.78327	-2.78501	-22.8129	-25.9697	-4.81804	-17.6809	1.62424	-25.3627	-10.5995	4.12541	-13.6324	5.77628	9.9912	4.05802	-5.34664	-17.5151	-7.82652	-21.4034	-8.97224	-21.9766	-47.0784	-24.625	-26.3934	-5.20149
-10.3464	19.3234	2.23235	17.912	-4.42028	4.10437	25.563	4.94828	-0.603782	4.99561	-24.1444	-10.5383	6.3209	-13.9975	15.3854	-8.49342	2.78612	20.487	26.1203	-9.12338	8.03899	14.1393	21.2503	-4.62473	35.7654	-19.0666	-11.0457	-7.90935	-31.6132	-33.4884	-9.18649	-25.0198	-0.798511	-34.8384	-16.5647	0.615621	-19.9962	3.65131	8.89921	1.36578	-9.41134	-24.3149	-13.2431	-27.8666	-13.9029	-28.679	-61.0434	-32.6584	-33.3898	-7.95761
-2.66869	10.1593	4.93619	15.945	-3.4014	-0.0576011	21.4556	0.0305181	2.63006	2.48323	-20.5273	-18.2653	12.5597	-15.1654	10.6622	-5.74863	0.0334328	15.5881	15.6908	-8.3835	7.30219	13.1998	17.0841	-6.5187	30.3019	-16.558	-9.79495	2.88248	-23.4668	-26.677	-6.26517	-12.364	1.16494	-22.3107	-11.138	13.6603	-6.80631	12.7092	18.7271	13.4751	-2.14167	-6.19786	1.48874	-17.1105	-2.9439	-11.9136	-33.1935	-12.1558	-22.2306	2.01974
-8.0802	16.2913	2.82394	16.8201	-3.72039	2.74566	23.6116	3.25716	0.267448	4.4021	-21.9844	-11.8284	8.4565	-13.2114	14.4459	-5.55214	3.26492	19.8796	23.8832	-6.60785	10.0703	15.3504	21.6641	-2.47506	35.7229	-15.1163	-6.87667	-0.850988	-24.7901	-27.1619	-5.01813	-17.0442	2.97939	-26.8901	-11.6846	7.28818	-12.5613	9.04806	13.9368	7.17316	-5.27188	-16.8939	-7.39426	-22.2611	-8.9763	-22.2228	-50.3228	-25.1622	-28.8368	-5.0605
-7.42608	15.7712	2.89796	16.5238	-3.9267	1.76936	23.2445	3.16115	0.465615	4.23498	-22.4551	-12.8981	8.46679	-13.9993	13.0606	-6.89183	1.51784	18.3228	21.62	-8.38044	7.62105	13.5274	18.741	-5.28927	32.5227	-17.8719	-10.1015	-3.61235	-27.8053	-29.4273	-7.93153	-19.2154	0.206126	-29.2164	-14.3218	5.53162	-14.186	7.26002	12.6405	6.02989	-6.55496	-16.7326	-7.69553	-22.7608	-9.57229	-21.397	-49.2171	-24.0926	-28.2782	-4.15276
-11.3649	15.7932	1.51751	15.2635	-4.50369	12.1066	21.5887	3.80525	-2.16216	2.50086	-15.8957	-3.22046	1.78263	-7.67768	18.7319	-7.31221	10.2658	21.4336	31.1403	-2.19114	14.1269	18.1777	31.7932	9.82289	43.796	-0.224749	3.99219	1.47094	-11.7397	-18.6354	9.16974	-12.2907	14.3774	-14.0819	6.78065	11.698	-5.34811	15.5387	19.2666	13.3886	11.7941	-9.06178	6.67815	-6.9317	7.83848	-11.7141	-36.7589	-13.9967	-8.36134	12.2864
-3.52079	11.0193	3.48418	14.9562	-3.00763	-3.87217	20.6074	-0.58303	1.88902	4.2799	-20.6287	-16.728	15.2207	-13.0534	12.481	1.64849	3.50807	21.1633	20.4817	-0.538175	16.0646	21.0008	23.4545	2.18659	38.8659	-7.38713	3.72205	18.0853	-9.88498	-10.3562	6.31378	5.32961	16.1944	-6.77137	1.70858	29.8072	10.764	29.9443	35.3355	29.4014	10.2307	8.25311	13.179	-2.16105	9.51376	1.28609	-20.2571	0.596241	-11.5184	10.9046
-3.64876	9.52536	3.6605	13.8179	-3.7516	1.58386	18.8961	0.367557	1.37697	1.98825	-17.8418	-14.3004	9.31464	-12.5847	10.445	-6.42568	1.26125	14.6503	16.1898	-6.89031	7.00348	12.7135	17.4973	-3.21446	29.2834	-11.7824	-6.5393	2.31348	-18.7408	-21.6582	-1.91266	-9.75946	4.80743	-16.7058	-4.60867	14.5913	-2.95535	15.0243	20.6812	15.9811	4.88673	-0.788294	7.7407	-8.34381	4.71532	-4.36267	-23.6599	-4.41326	-10.713	10.906
-4.99624	15.2854	2.7766	16.3081	-4.48121	-7.16787	23.4129	2.02977	1.44472	5.65284	-27.3389	-19.3391	13.4571	-17.7767	9.29803	-5.82638	-3.70168	18.0563	16.6899	-10.1747	5.50701	13.7456	12.3591	-11.8524	28.517	-25.1548	-14.1052	-1.23057	-32.461	-28.3763	-11.8848	-14.3995	0.0452099	-29.3831	-18.2946	13.0518	-7.43382	14.9152	22.4289	15.2308	-4.69141	-5.81735	-1.53512	-16.7078	-4.97591	-10.162	-39.3902	-12.3654	-23.3286	3.40757
-14.4609	19.2421	3.11433	20.5257	-6.61616	21.0452	28.5477	5.20423	-2.60333	1.06792	-19.4637	-4.4201	-0.959149	-10.9371	23.8351	-16.5802	11.929	23.6486	38.0444	-8.6692	11.9864	18.1635	38.8183	8.30986	52.4093	-4.35356	-3.60955	-9.56651	-23.4039	-35.8713	5.41544	-28.8259	9.69781	-27.3161	3.64788	4.89136	-18.292	9.4011	14.9289	8.11324	11.3117	-19.1914	5.38946	-15.6489	6.60321	-20.7851	-52.1532	-22.8002	-12.1526	16.2659
-5.4006	14.3693	2.29339	14.7971	-3.11785	-5.4143	21.0873	1.74013	1.07672	5.65962	-22.9633	-15.031	12.8378	-13.7811	10.9828	-0.481104	0.614541	19.6635	19.2993	-3.9822	11.2817	16.7789	17.1737	-3.84563	32.1799	-15.6072	-3.9721	7.44486	-20.3674	-17.9303	-3.42689	-5.42403	7.02259	-19.2153	-10.1728	16.8639	-1.25646	18.2482	23.5177	16.8244	-1.87005	-4.79738	-1.18906	-13.5993	-3.77526	-10.7778	-36.7143	-13.3532	-23.1553	-0.957274
-4.54479	13.3701	4.95831	17.8721	-4.02159	1.37063	24.3688	1.80023	2.26382	2.99454	-23.5604	-18.3952	10.9493	-17.1101	11.3383	-9.67673	-1.46778	15.5345	16.9511	-12.7264	3.81973	10.7211	15.2959	-11.3174	29.0314	-23.7812	-17.4293	-6.79756	-34.3239	-37.517	-14.2334	-24.4427	-6.60277	-35.0454	-20.6897	3.49009	-18.8619	3.20454	9.75011	3.64109	-11.1749	-18.3965	-9.0274	-28.5906	-13.0763	-23.6514	-49.9127	-25.0076	-32.9402	-5.96272
[truncated: 30 more columns]
